# Supplementary material for: Expressions of resistome is linked to the key functions and stability of active rumen microbiome
Source: Anim Microbiome. 2022 Jun 4;4:38. doi: 10.1186/s42523-022-00189-6 (PMC9167530; doi:10.1186/s42523-022-00189-6)
Supplement: Supplementary file 1 — Additional file 1. Table S1–S14. [file 42523_2022_189_MOESM1_ESM.xlsx]

## Sheet: Table S1
Table S1. Comparison of number of reads, ARG-like reads and contigs based on metagenomic sequencing of ruminal microbiome of 48 beef steers
Item	Breed				SEM		P-value		d-value
	KC	AN	CH
Number of metagenomic reads	59835594a (range: 47930442 to 74546712; median: 58971703)	53471148ab (range: 45778320 to 67206196; median: 52498683)	49746190b (range: 31834752 to 66926438; median: 49982137)		1.4108e+06		0.009		0.4
Number of ARG-like reads	54385 (range: 32659 to 88586; median: 51622)	47319 (range: 31737 to 74258; median: 47853)	49880 (range: 24403 to 107164; median: 46107)		2378		0.407		0.15
Proportion of ARG-like reads	0.090 (range: 0.064 to 0.120; median: 0.087)	0.088 (range: 0.059 to 0.127; median: 0.086)	0.098 (range: 0.066 to 0.173; median: 0.089)		0.0031		0.749		0.4
Number of metagenomic contigs	329360a (range: 255187 to 425197; median: 312903)	234945b (range: 174678 to 361475; median: 238178)	229261b (range: 148397 to 305716; median: 231387)		9702.11		<0.001		0.06
Number of ARG-like contigs	226a (range: 165 to 284; median: 231)	195b (range: 166 to 249; median: 192)	181b (range: 129 to 239; median: 177)		4.94365		<0.001		0.26
Proportion of ARG-like contigs	0.069b (range: 0.055 to 0.079; median: 0.070)	0.085a (range: 0.069 to 0.101; median: 0.084)	0.080a (range: 0.057 to 0.107; median: 0.078)		0.0017		<0.001		0.2
Different letter means significant difference (P < 0.05)

## Sheet: Table S2
Table S2. Number of ARG-like reads and abundances (calculated as number of reads per millon of metagenomic reads) based on metagenomic sequencing of ruminal microbiome of 48 beef steers
Class	Subtype	Number of reads
		101	103	104	105	106	107	112	201	202	203	205	206	207	208	209	210	301	302	303	304	305	307	308	401	402	403	404	407	501	503	505	506	601	604	608	611	612	701	702	703	704	705	706	707	708	709	710	712
aminoglycoside		1155	1745	920	882	386	1318	778	664	588	2492	1512	2880	1504	777	1219	614	1246	1614	510	662	691	646	726	655	358	830	350	1255	331	431	1185	370	847	1061	450	600	379	406	409	614	973	1006	365	1840	1958	609	1738	1152
	aminoglycoside__aac(3)-X	0	0	0	0	0	0	0	0	0	0	0	0	0	0	0	0	0	0	0	1	0	0	0	0	0	0	0	0	0	0	0	0	0	0	0	0	0	0	0	0	0	0	0	0	0	0	0	0
	aminoglycoside__aac(6')-I	2	3	2	6	5	1	1	4	2	0	0	2	3	2	6	1	0	5	0	1	1	0	0	5	0	0	0	1	1	0	0	0	1	1	38	0	2	0	0	0	0	1	0	0	0	0	0	1
	aminoglycoside__aad(6)	1	4	3	4	0	1	5	1	0	0	0	5	1	2	1	3	1	2	1	0	1	0	0	3	2	3	0	9	3	2	1	2	2	4	0	4	0	0	4	3	2	1	0	1	0	4	9	1
	aminoglycoside__aad(9)	0	0	0	0	0	0	0	0	0	0	0	0	0	0	0	0	0	0	0	0	0	0	0	0	0	0	0	0	0	0	0	0	0	0	0	0	0	0	0	0	1	0	0	0	1	0	0	0
	aminoglycoside__aadA	316	977	413	139	73	741	123	272	393	1913	987	2410	1095	336	246	191	850	1153	245	254	329	302	255	304	44	448	63	90	104	173	918	172	576	709	228	245	150	135	165	235	648	624	162	1468	1636	325	1245	853
	aminoglycoside__aadE	386	484	262	527	181	202	326	188	84	241	130	248	198	241	684	293	95	283	183	128	176	210	111	215	40	144	234	915	132	182	134	90	214	139	140	221	125	164	137	166	125	261	111	175	108	209	274	124
	aminoglycoside__aadK	0	3	0	2	0	0	0	0	0	0	0	0	0	0	0	0	0	1	0	0	0	0	0	0	0	1	0	0	1	1	0	1	0	0	0	1	2	0	0	1	0	1	0	0	0	0	1	0
	aminoglycoside__ant(2'')-I	0	0	0	0	0	0	0	0	0	0	0	0	0	0	0	0	0	0	0	1	0	0	0	0	0	0	0	0	0	0	0	0	0	0	0	0	0	0	0	0	0	0	0	0	0	0	0	0
	aminoglycoside__ant(4')-Ia	2	0	0	0	0	1	0	0	0	0	0	0	0	0	0	0	0	0	0	0	0	0	0	0	0	0	0	0	0	0	0	0	1	1	0	5	1	2	0	1	1	0	0	0	0	2	0	0
	aminoglycoside__ant(4')-IIa	0	0	0	0	0	0	0	0	0	0	0	0	0	0	0	0	0	0	0	0	0	0	0	0	0	0	0	0	0	1	0	0	0	0	0	0	0	0	0	0	0	0	0	0	0	0	0	0
	aminoglycoside__ant(9)-I	300	252	198	133	105	309	303	187	86	329	374	176	171	176	257	91	270	137	61	266	176	113	353	122	249	216	45	199	74	53	124	101	42	125	33	99	76	93	93	204	184	102	82	176	207	51	182	157
	aminoglycoside__aph(3''')-III	131	4	35	33	10	53	8	5	13	5	2	23	8	6	6	13	26	14	15	4	0	5	1	1	18	8	2	22	3	11	6	0	4	47	7	14	10	8	6	0	0	14	4	13	0	9	14	14
	aminoglycoside__aph(3'')-I	13	3	1	3	1	3	1	6	8	4	5	6	10	6	5	6	2	10	5	6	5	15	3	2	4	6	5	6	3	2	2	2	0	1	2	5	9	0	1	0	9	0	2	3	0	3	3	0
	aminoglycoside__aph(3')-I	0	0	0	0	0	0	0	0	0	0	0	0	0	0	0	0	0	0	0	0	1	0	0	0	0	0	0	0	0	0	0	0	0	0	0	0	0	0	0	0	0	0	0	0	0	0	0	0
	aminoglycoside__aph(6)-I	2	6	1	6	9	3	5	0	2	0	10	7	4	5	6	5	1	6	0	1	2	1	2	3	1	4	1	11	0	5	0	0	2	1	1	6	4	2	2	2	2	2	4	2	0	3	5	1
	aminoglycoside__bifunctional aminoglycoside N-acetyltransferase and aminoglycoside phosphotransferase	2	9	5	29	2	4	6	1	0	0	4	3	14	3	8	11	1	3	0	0	0	0	0	0	0	0	0	2	1	0	0	1	1	33	0	0	0	0	1	0	0	0	0	0	0	0	1	0
	aminoglycoside__streptomycin resistance protein	0	0	0	0	0	0	0	0	0	0	0	0	0	0	0	0	0	0	0	0	0	0	1	0	0	0	0	0	9	1	0	1	4	0	1	0	0	2	0	2	1	0	0	2	5	3	4	1
	aminoglycoside__streptothricin acetyltransferase	0	0	0	0	0	0	0	0	0	0	0	0	0	0	0	0	0	0	0	0	0	0	0	0	0	0	0	0	0	0	0	0	0	0	0	0	0	0	0	0	0	0	0	0	1	0	0	0
bacitracin		82	88	62	86	39	199	60	87	71	256	78	76	98	92	142	113	204	126	103	190	111	139	81	67	158	81	103	52	149	153	203	192	72	159	57	62	45	96	48	131	83	68	51	219	251	71	99	96
	bacitracin__bacA	82	88	62	84	38	196	60	86	70	256	76	72	96	90	141	112	204	126	103	188	106	136	80	65	158	81	101	51	146	146	198	191	69	159	50	55	42	93	46	128	81	67	47	212	232	66	96	96
	bacitracin__bcrA	0	0	0	2	1	3	0	1	1	0	2	4	2	2	1	1	0	0	0	2	5	3	1	2	0	0	2	1	3	7	4	1	3	0	7	7	3	3	2	3	2	1	4	7	19	5	3	0
	bacitracin__bcrC	0	0	0	0	0	0	0	0	0	0	0	0	0	0	0	0	0	0	0	0	0	0	0	0	0	0	0	0	0	0	1	0	0	0	0	0	0	0	0	0	0	0	0	0	0	0	0	0
beta-lactam		9	16	10	14	1	4	0	1	3	36	2	25	20	0	19	21	19	11	8	53	5	34	23	2	45	6	21	6	67	17	16	9	4	19	12	25	8	11	1	45	23	7	15	6	35	16	65	3
	beta-lactam__blaI	0	0	0	0	0	0	0	0	0	0	0	0	0	0	0	0	0	0	0	0	0	0	0	0	0	0	0	0	0	2	0	0	0	1	0	0	1	0	0	1	0	0	0	0	0	2	1	0
	beta-lactam__blaR1	2	2	0	2	0	0	0	0	0	0	0	0	0	0	0	0	0	2	0	0	0	0	0	2	0	2	0	0	4	6	4	0	2	2	0	5	0	5	0	0	1	0	0	2	6	5	1	1
	beta-lactam__blaZ	0	0	0	0	0	0	0	0	0	0	0	0	0	0	0	0	0	0	0	0	0	0	0	0	0	0	0	0	1	0	0	0	0	0	0	0	0	0	0	0	0	0	0	0	0	0	0	0
	beta-lactam__CfxA2	0	0	0	0	0	0	0	0	0	2	0	1	3	0	0	0	2	0	0	0	0	4	0	0	2	0	1	0	2	0	0	0	0	0	0	1	0	0	0	1	0	0	0	0	0	0	4	0
	beta-lactam__CfxA3	0	8	0	5	0	0	0	0	2	31	0	20	15	0	16	20	17	6	7	51	0	28	15	0	40	3	20	0	40	3	7	3	0	0	7	5	2	0	0	37	13	0	14	0	0	0	54	0
	beta-lactam__class A beta-lactamase	1	1	0	3	0	0	0	0	1	0	0	0	0	0	0	0	0	2	0	0	0	0	1	0	0	0	0	2	2	3	1	1	1	10	3	8	3	3	0	3	1	1	0	3	5	2	4	2
	beta-lactam__class C beta-lactamase	0	0	0	0	0	0	0	0	0	2	0	0	0	0	0	0	0	0	0	0	0	0	0	0	0	0	0	2	0	0	2	0	0	0	0	0	0	0	0	0	0	0	0	0	0	0	0	0
	beta-lactam__FEZ-1	0	0	0	0	0	0	0	0	0	0	0	0	0	0	0	0	0	0	0	0	0	0	0	0	0	0	0	0	0	0	0	0	0	0	0	0	0	0	0	0	0	0	0	0	2	0	0	0
	beta-lactam__fmtC	3	0	0	0	0	0	0	0	0	0	0	0	0	0	0	0	0	1	0	0	0	0	0	0	0	0	0	0	2	1	0	1	0	1	2	0	1	0	0	3	0	2	1	0	7	4	1	0
	beta-lactam__mecA	1	0	0	2	0	2	0	0	0	0	0	0	0	0	0	0	0	0	0	0	0	0	1	0	0	0	0	0	14	0	2	4	0	0	0	4	0	2	0	0	2	0	0	0	11	0	0	0
	beta-lactam__mecI	0	0	0	1	0	0	0	0	0	0	0	0	0	0	0	0	0	0	0	0	0	0	0	0	0	0	0	0	0	0	0	0	0	0	0	0	0	0	0	0	0	0	0	0	0	0	0	0
	beta-lactam__mecR1	0	0	0	1	0	0	0	0	0	0	0	0	0	0	0	0	0	0	0	0	0	0	0	0	0	0	0	0	0	0	0	0	0	0	0	0	0	0	0	0	0	0	0	0	0	0	0	0
	beta-lactam__metallo-beta-lactamase	2	5	3	0	0	2	0	1	0	1	2	4	1	0	0	0	0	0	1	2	3	2	2	0	0	0	0	0	1	0	0	0	0	0	0	1	0	0	1	0	4	2	0	0	1	2	0	0
	beta-lactam__OXA-250	0	0	0	0	0	0	0	0	0	0	0	0	0	0	0	0	0	0	0	0	0	0	0	0	0	0	0	0	1	0	0	0	0	0	0	0	0	0	0	0	0	0	0	0	0	0	0	0
	beta-lactam__PBP-1A	0	0	1	0	0	0	0	0	0	0	0	0	1	0	1	0	0	0	0	0	0	0	0	0	1	0	0	0	0	0	0	0	0	0	0	0	0	0	0	0	0	2	0	0	0	0	0	0
	beta-lactam__PBP-1B	0	0	1	0	0	0	0	0	0	0	0	0	0	0	0	1	0	0	0	0	0	0	0	0	1	0	0	1	0	0	0	0	0	5	0	1	0	0	0	0	0	0	0	0	0	0	0	0
	beta-lactam__PBP-2X	0	0	0	0	1	0	0	0	0	0	0	0	0	0	0	0	0	0	0	0	0	0	0	0	0	0	0	0	0	0	0	0	0	0	0	0	0	0	0	0	0	0	0	0	0	0	0	0
	beta-lactam__penA	0	0	0	0	0	0	0	0	0	0	0	0	0	0	0	0	0	0	0	0	0	0	0	0	0	0	0	1	0	0	0	0	1	0	0	0	0	1	0	0	0	0	0	0	0	0	0	0
	beta-lactam__ROB-1	0	0	3	0	0	0	0	0	0	0	0	0	0	0	0	0	0	0	0	0	0	0	0	0	0	0	0	0	0	0	0	0	0	0	0	0	0	0	0	0	0	0	0	0	0	0	0	0
	beta-lactam__TEM-1	0	0	0	0	0	0	0	0	0	0	0	0	0	0	0	0	0	0	0	0	1	0	3	0	0	0	0	0	0	1	0	0	0	0	0	0	0	0	0	0	0	0	0	0	0	1	0	0
	beta-lactam__TEM-117	0	0	1	0	0	0	0	0	0	0	0	0	0	0	0	0	0	0	0	0	0	0	0	0	0	0	0	0	0	0	0	0	0	0	0	0	0	0	0	0	1	0	0	0	0	0	0	0
	beta-lactam__TEM-118	0	0	0	0	0	0	0	0	0	0	0	0	0	0	0	0	0	0	0	0	1	0	0	0	0	0	0	0	0	0	0	0	0	0	0	0	0	0	0	0	0	0	0	0	0	0	0	0
	beta-lactam__TEM-157	0	0	0	0	0	0	0	0	0	0	0	0	0	0	1	0	0	0	0	0	0	0	1	0	0	0	0	0	0	0	0	0	0	0	0	0	0	0	0	0	1	0	0	0	0	0	0	0
	beta-lactam__TEM-187	0	0	1	0	0	0	0	0	0	0	0	0	0	0	0	0	0	0	0	0	0	0	0	0	0	1	0	0	0	0	0	0	0	0	0	0	0	0	0	0	0	0	0	0	0	0	0	0
	beta-lactam__TEM-195	0	0	0	0	0	0	0	0	0	0	0	0	0	0	0	0	0	0	0	0	0	0	0	0	0	0	0	0	0	0	0	0	0	0	0	0	0	0	0	0	0	0	0	0	1	0	0	0
	beta-lactam__TEM-205	0	0	0	0	0	0	0	0	0	0	0	0	0	0	0	0	0	0	0	0	0	0	0	0	0	0	0	0	0	1	0	0	0	0	0	0	0	0	0	0	0	0	0	1	0	0	0	0
	beta-lactam__TEM-209	0	0	0	0	0	0	0	0	0	0	0	0	0	0	1	0	0	0	0	0	0	0	0	0	0	0	0	0	0	0	0	0	0	0	0	0	0	0	0	0	0	0	0	0	1	0	0	0
	beta-lactam__TEM-89	0	0	0	0	0	0	0	0	0	0	0	0	0	0	0	0	0	0	0	0	0	0	0	0	0	0	0	0	0	0	0	0	0	0	0	0	0	0	0	0	0	0	0	0	1	0	0	0
	beta-lactam__TEM-91	0	0	0	0	0	0	0	0	0	0	0	0	0	0	0	0	0	0	0	0	0	0	0	0	1	0	0	0	0	0	0	0	0	0	0	0	1	0	0	0	0	0	0	0	0	0	0	0
bleomycin		0	0	0	0	0	0	0	0	0	0	0	0	0	0	0	0	0	0	0	0	0	0	1	0	0	0	0	0	0	0	0	0	0	0	0	0	0	0	0	0	0	0	0	0	0	0	0	0
	bleomycin__bleomycin resistance protein	0	0	0	0	0	0	0	0	0	0	0	0	0	0	0	0	0	0	0	0	0	0	1	0	0	0	0	0	0	0	0	0	0	0	0	0	0	0	0	0	0	0	0	0	0	0	0	0
carbomycin		0	0	0	1	0	0	0	0	0	0	0	0	0	0	0	0	0	0	0	0	0	0	0	0	0	0	0	0	0	0	0	0	0	0	0	0	0	0	0	0	0	0	0	0	0	0	0	0
	carbomycin__carA	0	0	0	1	0	0	0	0	0	0	0	0	0	0	0	0	0	0	0	0	0	0	0	0	0	0	0	0	0	0	0	0	0	0	0	0	0	0	0	0	0	0	0	0	0	0	0	0
chloramphenicol		10	4	6	2	0	1	0	1	0	0	0	2	0	2	2	0	0	5	0	1	2	1	3	0	2	0	5	1	0	2	1	0	3	6	2	6	0	0	1	0	2	4	1	0	1	3	3	1
	chloramphenicol__cat_chloramphenicol acetyltransferase	9	4	6	0	0	0	0	1	0	0	0	2	0	2	0	0	0	3	0	0	2	1	1	0	0	0	2	0	0	1	0	0	3	3	2	3	0	0	1	0	2	3	1	0	1	1	1	1
	chloramphenicol__catB	0	0	0	1	0	1	0	0	0	0	0	0	0	0	0	0	0	0	0	0	0	0	0	0	0	0	1	0	0	0	0	0	0	0	0	0	0	0	0	0	0	0	0	0	0	0	0	0
	chloramphenicol__catD	0	0	0	0	0	0	0	0	0	0	0	0	0	0	0	0	0	0	0	1	0	0	0	0	0	0	0	0	0	0	0	0	0	0	0	0	0	0	0	0	0	0	0	0	0	0	0	0
	chloramphenicol__chloramphenicol exporter	1	0	0	1	0	0	0	0	0	0	0	0	0	0	0	0	0	0	0	0	0	0	0	0	0	0	0	1	0	0	0	0	0	2	0	0	0	0	0	0	0	1	0	0	0	0	0	0
	chloramphenicol__floR	0	0	0	0	0	0	0	0	0	0	0	0	0	0	2	0	0	2	0	0	0	0	2	0	2	0	2	0	0	1	1	0	0	1	0	3	0	0	0	0	0	0	0	0	0	2	2	0
fosfomycin		0	1	0	1	0	1	0	0	0	0	0	0	0	0	0	0	2	3	1	0	1	4	1	1	1	0	1	1	6	3	9	2	2	5	8	1	3	5	0	12	1	4	2	8	22	15	9	4
	fosfomycin__fosB	0	1	0	1	0	1	0	0	0	0	0	0	0	0	0	0	2	3	1	0	1	4	1	1	1	0	1	1	6	3	9	2	2	5	8	1	3	5	0	12	1	4	2	8	22	15	9	4
fosmidomycin		0	0	0	0	0	0	0	0	0	0	0	0	0	0	0	0	0	0	0	0	0	0	0	0	0	0	0	1	0	0	1	0	0	1	0	0	0	0	0	0	0	1	0	0	0	0	0	0
	fosmidomycin__rosA	0	0	0	0	0	0	0	0	0	0	0	0	0	0	0	0	0	0	0	0	0	0	0	0	0	0	0	1	0	0	1	0	0	1	0	0	0	0	0	0	0	1	0	0	0	0	0	0
macrolide-lincosamide-streptogramin		9114	5169	5931	5309	4706	8843	6449	4956	5065	7834	6079	4987	3403	2701	3951	3331	6633	3826	5139	4510	3051	10244	12340	3334	4433	5292	2041	2467	4537	4856	4449	6172	2683	3388	2222	6050	3620	4431	4485	7943	10248	11683	3621	8342	10643	4853	5484	6767
	macrolide-lincosamide-streptogramin__erm(31)	0	0	0	0	0	0	0	0	0	0	0	0	0	0	0	0	0	0	0	0	0	0	1	0	0	0	0	0	0	0	0	0	0	0	0	0	0	0	0	0	0	0	0	0	0	0	0	0
	macrolide-lincosamide-streptogramin__erm(33)	0	0	0	0	0	0	0	0	0	0	0	0	0	0	0	0	0	0	0	0	0	0	1	0	0	0	0	0	0	0	0	0	0	0	0	0	0	1	0	1	0	0	0	0	0	0	2	0
	macrolide-lincosamide-streptogramin__erm(34)	0	1	0	0	0	2	0	0	0	0	0	0	0	0	0	0	0	0	1	0	0	0	0	0	0	0	1	0	0	1	1	0	2	1	0	1	0	0	0	0	0	0	0	0	3	3	0	0
	macrolide-lincosamide-streptogramin__ermA	88	36	20	1	0	151	1	0	108	154	2	60	7	2	1	67	24	46	248	102	54	449	323	21	38	131	33	16	362	784	433	680	39	24	110	81	28	15	47	556	322	374	39	523	899	270	16	62
	macrolide-lincosamide-streptogramin__ermB	33	26	40	52	16	41	19	13	14	16	22	27	32	34	64	51	18	60	40	68	46	101	70	55	3	59	53	29	57	202	15	93	48	47	55	82	57	41	13	53	33	59	25	59	80	79	114	23
	macrolide-lincosamide-streptogramin__ermC	0	0	0	0	0	0	0	0	0	0	0	0	0	0	0	0	0	0	0	0	2	0	0	0	0	0	0	0	3	3	0	1	2	0	7	1	1	6	1	12	0	0	2	5	0	9	3	0
	macrolide-lincosamide-streptogramin__ermF	24	1	7	10	5	56	29	40	48	46	14	33	4	3	5	5	14	5	27	20	19	12	93	10	36	23	1	14	30	30	29	12	0	2	3	3	11	21	4	34	8	13	8	18	5	0	11	15
	macrolide-lincosamide-streptogramin__ermG	212	92	118	46	46	38	29	35	26	60	44	45	341	95	46	268	75	285	41	61	48	92	164	252	33	95	108	259	118	247	50	157	77	84	97	128	91	153	49	67	103	239	62	116	126	150	182	73
	macrolide-lincosamide-streptogramin__ermT	0	0	0	0	0	0	0	0	0	0	0	0	0	0	0	0	2	0	0	4	0	2	0	0	5	0	1	0	0	0	0	0	0	0	1	0	0	0	0	0	0	0	0	0	0	0	0	0
	macrolide-lincosamide-streptogramin__ermX	0	0	0	0	0	0	0	0	0	0	0	0	0	0	0	0	0	0	0	1	0	0	0	0	0	0	1	0	0	0	0	0	1	0	0	1	0	0	0	0	0	0	0	0	0	2	0	0
	macrolide-lincosamide-streptogramin__lnuA	5	2	2	1	2	1	4	4	1	2	3	3	7	2	3	8	2	8	4	8	4	5	6	5	1	5	12	4	5	6	1	7	5	12	12	6	3	10	2	12	2	5	3	3	8	17	8	3
	macrolide-lincosamide-streptogramin__lnuB	0	2	1	0	0	0	0	0	0	0	0	0	0	0	0	0	0	0	0	0	0	0	0	0	0	0	0	0	2	0	0	0	0	0	0	0	0	1	0	0	0	0	0	0	0	0	0	0
	macrolide-lincosamide-streptogramin__lsa	46	73	77	90	59	66	90	74	52	77	66	75	102	91	175	96	81	115	63	54	87	70	70	84	26	54	97	149	90	42	40	106	52	43	53	36	31	52	34	61	46	83	47	52	65	49	32	32
	macrolide-lincosamide-streptogramin__macA	0	0	0	0	0	0	0	0	0	0	0	0	0	0	0	0	0	0	0	0	0	0	0	0	0	0	0	0	0	0	0	0	0	0	0	0	0	0	0	0	1	0	0	1	0	0	0	0
	macrolide-lincosamide-streptogramin__macB	41	16	6	11	11	18	14	47	21	108	6	8	6	1	5	5	2	14	22	13	12	21	19	4	101	14	8	5	4	6	54	23	1	2	1	6	9	8	7	39	55	11	6	38	134	7	7	11
	macrolide-lincosamide-streptogramin__mefA	7664	4161	4886	4339	3914	7605	5626	4259	4278	6746	5214	4055	2498	2159	3056	2399	5782	3048	4297	3885	2449	8831	10878	2546	3901	4238	1444	1744	3552	3358	3611	4783	2273	2886	1193	4940	3037	3703	3880	6567	8235	10182	3149	7095	8796	3753	4347	6144
	macrolide-lincosamide-streptogramin__mgtA	0	0	0	1	0	0	0	0	0	0	0	0	0	0	0	0	0	1	0	0	0	0	0	0	0	0	0	0	0	0	0	0	0	0	0	0	0	0	0	0	0	0	0	0	0	0	0	0
	macrolide-lincosamide-streptogramin__mphA	0	0	0	0	0	0	0	0	0	0	0	0	0	0	0	0	0	0	1	0	0	0	0	0	0	0	0	0	0	0	0	0	0	0	0	0	0	0	0	0	0	0	0	0	0	0	0	0
	macrolide-lincosamide-streptogramin__mphB	29	24	18	18	5	5	8	7	11	0	12	0	9	7	2	2	22	2	0	2	6	0	10	6	2	0	2	2	2	2	0	2	0	3	7	27	9	2	3	6	0	0	0	3	1	3	5	6
	macrolide-lincosamide-streptogramin__mphC	10	2	0	2	0	0	0	0	0	0	0	0	0	0	0	0	0	0	0	0	0	0	0	0	0	0	0	0	4	1	2	2	0	0	4	0	0	0	0	0	1	0	0	0	0	0	0	0
	macrolide-lincosamide-streptogramin__msrA	0	0	0	0	0	0	0	0	0	0	0	0	0	0	0	0	0	0	0	0	0	0	0	0	0	0	0	0	1	0	0	0	0	0	0	0	0	0	0	2	1	0	0	0	0	0	0	0
	macrolide-lincosamide-streptogramin__vatA	0	0	0	0	0	0	0	0	0	0	0	0	0	0	0	0	0	0	0	0	1	0	0	0	0	1	1	0	0	0	0	0	0	1	0	0	0	0	0	0	0	0	0	0	0	1	0	0
	macrolide-lincosamide-streptogramin__vatB	942	721	740	722	638	846	614	468	499	623	687	671	381	281	575	399	600	224	378	279	315	657	699	340	286	664	262	234	293	169	201	299	166	271	499	729	339	408	441	527	1433	710	267	421	517	502	747	397
	macrolide-lincosamide-streptogramin__vatC	0	0	0	0	0	0	0	0	0	0	0	0	0	0	0	0	0	0	0	0	0	0	0	0	0	0	0	0	0	0	0	0	0	0	0	0	0	0	0	1	0	0	0	0	0	0	0	0
	macrolide-lincosamide-streptogramin__vatE	20	12	16	16	10	14	15	9	7	2	9	10	16	26	17	31	10	18	15	13	8	4	6	10	1	8	15	11	13	4	11	7	15	10	179	7	4	8	4	5	7	6	11	7	3	5	10	0
	macrolide-lincosamide-streptogramin__vatG	0	0	0	0	0	0	0	0	0	0	0	0	0	0	0	0	1	0	1	0	0	0	0	1	0	0	0	0	0	0	0	0	0	0	0	0	0	1	0	0	1	0	2	0	2	2	0	0
	macrolide-lincosamide-streptogramin__vgaD	0	0	0	0	0	0	0	0	0	0	0	0	0	0	0	0	0	0	0	0	0	0	0	0	0	0	0	0	0	0	1	0	0	0	0	0	0	0	0	0	0	0	0	1	1	0	0	0
	macrolide-lincosamide-streptogramin__vgbA	0	0	0	0	0	0	0	0	0	0	0	0	0	0	0	0	0	0	1	0	0	0	0	0	0	0	1	0	0	1	0	0	1	0	0	1	0	0	0	0	0	1	0	0	3	0	0	0
	macrolide-lincosamide-streptogramin__vgbB	0	0	0	0	0	0	0	0	0	0	0	0	0	0	2	0	0	0	0	0	0	0	0	0	0	0	1	0	1	0	0	0	1	2	1	1	0	1	0	0	0	0	0	0	0	1	0	1
multidrug		135	93	51	116	84	57	99	145	78	195	31	75	152	94	136	57	38	82	44	60	59	60	66	37	171	54	53	75	98	63	139	67	50	99	77	47	52	60	51	122	111	39	52	153	310	82	88	46
	multidrug__acrA	0	0	0	0	0	0	0	0	0	0	0	0	0	0	0	0	0	0	0	0	0	0	0	0	0	0	0	0	0	0	0	0	0	0	0	0	0	0	0	1	0	0	0	0	0	0	0	0
	multidrug__acrB	29	8	5	5	4	4	7	50	18	97	3	0	0	0	2	2	5	2	7	3	4	11	24	1	63	7	4	1	4	2	40	14	2	1	1	3	1	2	2	23	28	5	0	33	104	2	3	11
	multidrug__acrF	0	0	0	0	0	0	0	0	3	1	0	0	0	0	0	0	0	1	1	0	0	0	0	0	0	0	0	0	0	0	0	1	0	0	0	0	0	0	0	0	0	0	0	0	0	0	0	0
	multidrug__adeB	0	0	0	0	0	0	0	0	0	0	0	0	0	0	0	0	1	0	0	0	0	0	0	0	0	0	0	0	0	0	0	0	0	0	0	0	0	0	0	0	0	0	0	0	0	0	0	0
	multidrug__adeJ	0	0	0	0	0	4	1	9	3	17	0	0	0	0	0	0	0	0	1	1	0	2	1	0	0	3	0	0	1	0	7	2	0	0	0	1	0	0	2	9	6	1	1	6	21	0	2	1
	multidrug__amrB	2	0	0	0	0	0	1	5	5	7	0	0	0	0	0	0	0	0	1	0	0	1	1	0	5	0	0	0	0	0	3	0	0	0	0	0	1	1	0	1	0	0	0	2	7	0	0	0
	multidrug__bpeF	0	1	0	0	0	0	0	0	0	0	0	0	0	0	0	0	0	0	0	0	0	0	0	0	0	0	1	0	0	0	0	0	0	1	0	0	0	0	0	0	0	0	0	0	0	0	0	0
	multidrug__ceoB	0	0	0	0	0	0	0	0	0	0	0	0	0	0	0	0	0	0	0	0	0	0	0	0	0	1	0	0	0	0	0	0	0	0	0	0	0	0	0	1	0	0	1	0	0	0	0	0
	multidrug__cmeB	0	0	0	0	0	0	0	0	0	0	0	0	1	0	0	0	0	0	0	0	0	0	0	0	0	0	0	0	0	0	0	0	0	0	0	0	0	0	0	0	0	0	0	0	0	0	0	0
	multidrug__emrA	0	0	0	0	0	0	0	0	0	0	0	0	0	0	0	0	1	0	0	0	0	0	0	0	1	1	0	0	0	0	0	0	0	0	0	0	0	0	0	0	0	0	0	0	0	0	0	0
	multidrug__emrB	0	0	0	0	0	0	0	0	0	0	0	0	0	0	0	0	0	0	0	0	0	0	0	0	1	0	0	0	0	0	0	0	0	0	0	0	0	0	0	0	0	0	0	0	0	0	0	0
	multidrug__EmrB-QacA family major facilitator transporter	4	1	0	1	0	1	0	1	0	0	0	0	0	0	1	0	0	2	2	3	0	6	1	1	4	7	2	1	1	3	1	5	0	6	3	2	1	1	1	6	0	2	0	5	6	1	5	5
	multidrug__emrE	0	0	0	0	0	0	0	0	0	0	0	0	0	0	0	1	0	0	0	0	0	0	0	0	0	0	0	0	0	0	0	0	0	0	0	0	0	0	0	0	0	0	0	0	0	0	0	0
	multidrug__major_facilitator_superfamily_transporter	1	0	0	3	0	2	0	0	0	0	0	1	0	0	0	0	1	5	0	0	0	1	0	1	0	2	0	0	5	7	1	7	0	2	5	1	1	2	1	3	2	1	1	9	6	6	3	1
	multidrug__marR	5	1	0	5	0	0	0	0	0	0	0	0	0	0	0	2	0	1	1	1	0	0	0	0	0	0	0	0	6	4	1	2	1	2	7	0	0	4	1	6	3	1	1	3	5	5	3	2
	multidrug__mdfA	0	0	0	0	0	0	0	0	0	0	0	0	0	0	0	0	0	0	0	0	0	0	0	0	0	0	0	0	0	1	2	0	0	0	0	0	0	0	0	0	0	0	0	0	0	0	0	0
	multidrug__mdtA	2	0	0	0	0	0	0	0	0	0	0	0	0	0	0	0	1	0	0	0	0	0	2	0	0	0	0	2	0	0	0	0	0	0	0	0	0	0	0	0	0	0	0	0	0	0	0	0
	multidrug__mdtB	0	2	0	2	2	0	3	0	1	1	0	1	2	2	4	2	0	2	0	0	2	1	1	2	1	2	0	0	0	0	2	1	0	0	0	1	0	2	0	1	3	0	0	4	2	0	0	1
	multidrug__mdtC	0	1	3	1	2	2	1	0	0	0	0	2	2	2	0	4	0	1	0	0	2	2	1	0	0	1	2	0	0	0	0	0	0	0	0	0	0	0	0	1	0	0	0	3	2	0	3	2
	multidrug__mdtF	9	0	1	0	1	0	0	3	1	6	0	0	0	0	0	0	0	2	0	0	0	0	1	0	18	2	0	1	0	0	6	2	0	0	1	0	0	0	0	3	5	0	1	0	3	0	1	1
	multidrug__mdtG	0	0	0	0	0	0	0	0	0	0	0	0	0	0	0	0	0	0	0	0	0	0	0	0	0	0	0	0	0	0	1	0	0	0	0	0	0	0	0	0	0	0	0	0	0	0	0	0
	multidrug__mdtK	0	0	1	0	0	0	0	0	0	0	0	0	0	0	0	0	0	0	0	0	0	0	0	0	0	0	0	0	0	0	0	0	0	0	0	1	0	0	0	0	0	1	0	0	2	0	0	0
	multidrug__mepA	0	0	0	0	0	0	0	0	0	0	0	0	0	0	0	0	0	1	0	1	1	2	1	0	0	0	0	0	3	2	2	3	5	4	13	1	2	0	0	10	0	2	5	7	20	18	4	1
	multidrug__mexA	3	1	0	1	0	0	0	0	0	0	0	0	0	0	0	0	0	0	0	0	0	0	0	0	6	0	0	0	0	0	0	0	0	0	0	0	0	0	0	0	3	0	0	0	0	0	0	0
	multidrug__mexB	2	0	1	4	0	0	2	3	7	8	0	1	2	3	3	2	0	3	0	1	1	2	1	0	3	1	0	2	0	1	5	0	1	8	1	1	1	0	1	2	7	0	0	4	13	0	1	0
	multidrug__mexD	0	0	0	0	0	0	0	0	0	0	0	0	0	0	0	0	0	0	0	0	0	0	0	0	0	0	0	0	0	0	0	0	0	0	0	0	0	0	0	0	0	0	1	0	0	0	0	0
	multidrug__mexF	1	2	0	0	0	0	0	0	0	0	0	0	0	0	1	0	1	0	0	1	1	0	0	0	1	0	0	0	0	0	0	1	0	0	0	0	0	1	0	1	0	0	0	0	0	2	0	0
	multidrug__mexT	0	1	0	2	0	0	0	0	0	0	0	0	0	0	0	0	0	0	0	1	0	0	0	0	0	0	0	0	0	0	0	0	0	0	0	0	0	0	0	0	0	0	0	0	0	0	1	0
	multidrug__mexW	0	0	0	0	0	0	0	0	0	0	0	0	0	0	0	0	0	0	0	0	0	1	0	0	0	0	0	0	0	0	1	1	0	0	0	0	0	0	0	0	1	0	0	0	1	0	0	0
	multidrug__multidrug_ABC_transporter	47	68	38	85	68	39	82	54	28	20	28	69	144	84	124	39	18	48	21	37	47	26	19	30	19	22	41	64	66	34	51	21	39	63	34	32	40	37	43	30	32	23	36	43	48	37	51	18
	multidrug__multidrug_transporter	21	7	2	4	6	4	2	17	9	36	0	1	1	3	0	5	8	6	6	6	1	5	7	1	45	3	3	3	1	1	13	2	1	6	2	2	4	9	0	17	19	2	4	17	55	9	6	2
	multidrug__norA	4	0	0	3	0	1	0	0	0	2	0	0	0	0	0	0	0	5	3	4	0	0	4	0	0	0	0	0	8	8	0	4	1	3	9	2	1	1	0	6	1	0	0	14	15	2	5	0
	multidrug__ompF	1	0	0	0	0	0	0	2	0	0	0	0	0	0	0	0	0	0	0	0	0	0	0	0	0	0	0	0	0	0	0	0	0	0	0	0	0	0	0	0	0	0	0	0	0	0	0	0
	multidrug__ompR	0	0	0	0	1	0	0	0	0	0	0	0	0	0	0	0	0	0	0	0	0	0	0	0	1	1	0	0	1	0	0	0	0	0	0	0	0	0	0	0	0	0	0	1	0	0	0	0
	multidrug__oprC	0	0	0	0	0	0	0	0	0	0	0	0	0	0	0	0	1	0	0	0	0	0	0	0	0	0	0	0	0	0	0	0	0	1	0	0	0	0	0	0	1	0	0	0	0	0	0	0
	multidrug__qacG	0	0	0	0	0	0	0	0	0	0	0	0	0	0	0	0	0	0	0	0	0	0	0	0	0	0	0	0	0	0	0	0	0	0	0	0	0	0	0	1	0	0	0	0	0	0	0	0
	multidrug__smeB	1	0	0	0	0	0	0	1	3	0	0	0	0	0	0	0	1	2	1	1	0	0	2	1	2	0	0	0	1	0	3	1	0	0	1	0	0	0	0	0	0	0	1	2	0	0	0	1
	multidrug__smeD	0	0	0	0	0	0	0	0	0	0	0	0	0	0	0	0	0	0	0	0	0	0	0	0	0	0	0	0	1	0	0	0	0	0	0	0	0	0	0	0	0	0	0	0	0	0	0	0
	multidrug__smeE	1	0	0	0	0	0	0	0	0	0	0	0	0	0	0	0	0	0	0	0	0	0	0	0	1	1	0	0	0	0	0	0	0	0	0	0	0	0	0	0	0	1	0	0	0	0	0	0
	multidrug__smeF	0	0	0	0	0	0	0	0	0	0	0	0	0	0	1	0	0	0	0	0	0	0	0	0	0	0	0	0	0	0	0	0	0	0	0	0	0	0	0	0	0	0	0	0	0	0	0	0
	multidrug__TolC	2	0	0	0	0	0	0	0	0	0	0	0	0	0	0	0	0	0	0	0	0	0	0	0	0	0	0	0	0	0	0	0	0	0	0	0	0	0	0	0	0	0	0	0	0	0	0	0
	multidrug__ykkD	0	0	0	0	0	0	0	0	0	0	0	0	0	0	0	0	0	1	0	0	0	0	0	0	0	0	0	1	0	0	0	0	0	2	0	0	0	0	0	0	0	0	0	0	0	0	0	0
polymyxin		10	6	4	1	1	4	0	0	0	1	0	4	1	0	0	0	0	1	4	1	4	2	1	1	0	0	3	4	0	0	0	1	0	2	0	1	3	0	0	1	1	0	0	0	0	0	3	4
	polymyxin__arnA	10	6	4	1	1	4	0	0	0	1	0	4	1	0	0	0	0	1	4	1	4	2	1	1	0	0	3	4	0	0	0	1	0	2	0	1	3	0	0	1	1	0	0	0	0	0	3	4
quinolone		3	1	0	5	0	0	0	0	0	1	0	0	0	0	0	0	0	1	0	0	0	0	1	0	0	0	0	0	0	1	0	1	0	0	0	3	0	1	0	3	0	0	0	1	3	1	0	0
	quinolone__norB	2	1	0	3	0	0	0	0	0	1	0	0	0	0	0	0	0	1	0	0	0	0	1	0	0	0	0	0	0	1	0	1	0	0	0	2	0	1	0	3	0	0	0	0	3	1	0	0
	quinolone__qepA	1	0	0	2	0	0	0	0	0	0	0	0	0	0	0	0	0	0	0	0	0	0	0	0	0	0	0	0	0	0	0	0	0	0	0	1	0	0	0	0	0	0	0	1	0	0	0	0
rifamycin		7	4	0	7	1	4	2	0	0	0	0	2	0	1	1	2	0	6	1	1	2	1	0	2	0	2	3	2	2	1	0	1	0	4	3	2	0	1	2	0	1	4	1	2	1	1	2	3
	rifamycin__ADP-ribosylating transferase_arr	3	0	0	1	0	2	1	0	0	0	0	0	0	1	1	0	0	0	0	0	0	0	0	0	0	0	0	0	1	0	0	1	0	0	1	0	0	0	1	0	0	1	0	0	0	0	0	1
	rifamycin__rifampin monooxygenase	4	4	0	6	1	2	1	0	0	0	0	2	0	0	0	2	0	6	1	1	2	1	0	2	0	2	3	2	1	1	0	0	0	4	2	2	0	1	1	0	1	3	1	2	1	1	2	2
sulfonamide		6	11	3	7	6	2	2	2	2	2	5	4	17	2	3	9	2	19	3	6	5	12	2	2	2	5	5	7	3	5	6	3	0	5	3	18	8	12	4	2	4	0	2	4	1	2	1	4
	sulfonamide__sul1	0	5	0	0	0	0	0	0	0	0	0	0	0	0	0	0	0	1	1	1	3	1	0	2	0	1	1	3	0	1	2	2	0	1	0	6	2	1	0	0	1	0	0	2	0	1	1	4
	sulfonamide__sul2	6	6	3	7	6	2	2	2	2	2	5	4	17	2	3	9	2	18	2	5	2	11	2	0	2	4	4	4	3	4	4	1	0	4	3	12	6	11	4	2	3	0	2	2	1	1	0	0
tetracenomycin_C		0	0	1	0	0	3	0	0	0	0	0	0	1	0	1	0	0	0	0	0	0	0	0	0	0	0	2	0	0	0	0	0	0	0	0	0	0	0	0	0	0	0	0	0	0	0	0	0
	tetracenomycin_C__tcmA	0	0	1	0	0	3	0	0	0	0	0	0	1	0	1	0	0	0	0	0	0	0	0	0	0	0	2	0	0	0	0	0	0	0	0	0	0	0	0	0	0	0	0	0	0	0	0	0
tetracycline		61549	49161	44433	49872	43246	77910	37108	37809	45681	63403	35607	49362	41356	28745	48036	42512	48775	41838	33462	45979	33235	51944	60892	28671	43180	45005	33429	27658	38718	30227	50734	40833	22236	31517	27050	53814	24433	29405	38023	49863	55404	54825	20167	63705	93647	43107	44520	28205
	tetracycline__tet32	277	198	158	217	93	333	166	117	101	215	193	244	161	92	152	250	595	183	133	522	170	188	225	167	115	110	200	106	390	170	483	301	141	225	643	117	122	113	61	149	198	127	87	238	179	99	139	135
	tetracycline__tet34	0	0	0	0	0	0	0	0	0	1	0	0	0	0	0	0	0	0	0	0	0	0	0	0	0	0	0	0	0	0	0	0	0	0	0	0	0	0	0	0	0	0	0	0	0	0	0	0
	tetracycline__tet35	58	84	61	83	80	54	51	25	63	24	40	71	90	85	116	56	52	118	43	49	53	41	26	47	38	22	82	84	39	34	27	27	65	58	56	61	40	62	51	28	47	55	35	40	28	39	64	23
	tetracycline__tet36	0	0	0	0	0	0	0	0	0	0	0	0	0	0	0	0	0	0	0	0	0	0	0	0	0	0	0	0	0	2	0	0	0	0	0	0	0	0	0	0	0	0	0	0	0	0	0	0
	tetracycline__tet37	104	53	36	26	52	39	14	59	50	31	53	35	17	32	28	18	42	52	48	46	47	102	80	20	44	38	10	19	24	35	10	64	26	42	8	53	57	56	31	81	122	242	59	81	32	7	69	130
	tetracycline__tet40	1137	749	1589	1066	754	3257	1310	939	691	1610	997	1225	1107	751	1204	1179	1671	1386	1419	1921	832	1462	1028	803	370	859	1016	360	1345	1338	1037	1699	579	790	1727	1107	1007	1091	1650	1266	1124	1156	930	1640	1442	859	962	558
	tetracycline__tet44	2667	2131	1826	3900	734	2732	2375	1654	539	1152	1745	1995	3215	1074	1982	1846	1710	1518	1700	2548	1041	1834	1022	602	182	516	1291	1425	3313	1423	2029	1872	1757	3174	668	1037	907	573	805	1485	482	475	445	1558	1686	614	985	367
	tetracycline__tetA	0	0	0	0	0	71	0	1	0	0	0	0	0	0	2	0	171	0	0	1	1	0	5	0	0	0	0	0	10	0	0	1	0	0	0	0	0	2	0	0	0	0	0	1	0	0	1	1
	tetracycline__tetC	2	0	0	0	0	0	0	0	0	0	0	0	0	0	0	0	0	0	1	0	0	0	0	0	0	0	1	0	0	0	0	1	0	0	0	0	0	0	0	0	0	0	0	0	0	0	0	0
	tetracycline__tetG	0	0	0	0	0	0	0	0	0	0	0	0	0	0	0	0	0	0	0	1	0	0	2	0	0	0	3	1	0	0	0	0	0	0	0	0	2	1	0	0	1	0	0	1	0	1	2	1
	tetracycline__tetH	0	0	0	0	1	0	0	0	0	0	0	0	0	0	0	0	0	0	0	0	0	0	0	0	0	0	0	0	0	0	0	0	0	0	0	0	0	0	0	3	1	0	0	0	1	0	0	0
	tetracycline__tetJ	0	0	0	0	0	0	0	0	0	0	0	0	0	0	0	0	0	0	0	0	0	0	0	0	0	0	0	0	0	0	1	0	0	0	0	0	0	0	0	0	0	0	0	0	0	0	0	0
	tetracycline__tetL	2	13	0	2	9	0	0	16	2	0	0	1	3	9	2	2	1	3	4	0	4	0	13	1	6	0	3	0	6	1	0	0	6	7	2	1	0	2	4	1	6	0	0	0	0	0	3	0
	tetracycline__tetM	1095	1143	783	951	770	1219	848	671	574	827	720	1090	990	893	1295	1195	1763	1208	724	1475	885	679	638	877	620	621	1099	775	1201	872	1201	949	693	1034	1379	703	604	654	559	634	1002	681	521	797	797	659	893	603
	tetracycline__tetO	1036	907	426	555	403	1753	646	465	381	1064	736	958	366	479	545	1131	2692	713	425	2522	598	587	1104	602	735	366	647	408	1730	678	2586	969	567	764	2386	257	434	445	237	568	1012	435	331	861	623	216	550	724
	tetracycline__tetP	0	2	0	0	0	1	0	0	0	0	0	0	0	0	0	0	2	0	0	0	0	0	0	0	0	0	0	0	3	0	0	0	0	0	0	0	0	0	3	0	0	0	0	0	0	0	0	0
	tetracycline__tetQ	36655	21750	23848	24671	25824	48109	18315	21288	32046	45763	21207	25521	13164	7208	15779	15329	24405	12787	15137	20916	13050	35433	46180	9308	31438	31393	9315	8115	12994	8184	27762	17646	7215	8206	5621	36406	10392	13783	22691	34097	37107	37505	8395	44545	74425	28849	21350	15721
	tetracycline__tetracycline_resistance_protein	2723	3348	2365	2779	2147	3086	1955	1833	1627	1907	1505	2737	3406	2690	4003	3306	2321	3643	2078	2424	2430	1786	1651	2442	1364	1698	3015	2396	2677	2769	2271	2606	1728	2542	2348	2031	1706	1915	1803	1769	2175	2128	1443	2227	2137	1798	2906	1501
	tetracycline__tetS	0	2	2	3	0	0	2	1	1	0	0	2	0	1	4	4	2	1	0	1	0	2	2	2	1	0	1	3	0	2	3	6	0	2	2	0	0	1	0	3	3	1	0	0	2	0	0	1
	tetracycline__tetT	0	0	0	0	0	0	0	0	0	0	0	0	0	0	0	0	0	2	0	0	0	0	0	2	0	0	0	0	2	0	2	0	0	2	1	0	0	0	1	0	2	0	0	0	0	0	0	0
	tetracycline__tetV	0	0	0	1	0	0	0	0	0	0	0	0	1	0	0	0	0	0	0	0	0	0	0	0	0	0	0	0	0	0	0	0	0	0	0	0	0	0	0	0	0	0	0	0	0	0	0	0
	tetracycline__tetW	15773	18772	13312	15611	12376	17189	11399	10679	9543	10740	8380	15451	18827	15429	22923	18191	13333	20212	11726	13534	14077	9803	8791	13786	8215	9355	16740	13953	14955	14687	13262	14684	9457	14671	12207	12039	9152	10691	10123	9763	12097	11992	7918	11682	12286	9965	16587	8410
	tetracycline__tetX	20	9	27	7	3	67	27	61	63	69	31	32	9	2	1	5	15	12	24	19	47	27	125	12	52	27	6	13	29	32	60	8	2	0	2	2	10	16	4	16	25	28	3	34	9	1	9	30
unclassified		58	7	11	8	19	11	6	72	32	122	1	2	0	1	2	2	13	3	11	17	9	32	26	1	188	23	4	3	9	7	60	25	3	20	8	6	2	5	3	41	71	5	0	49	174	5	9	10
	unclassified__16S rRNA methylase	0	0	0	0	0	0	0	0	0	0	0	0	0	0	0	0	0	0	0	0	0	0	0	0	0	0	0	0	0	0	1	0	0	0	0	0	0	0	0	0	0	0	0	0	0	0	0	0
	unclassified__antibiotic resistance rRNA adenine methyltransferase	0	0	0	0	0	0	0	0	0	0	0	0	0	0	0	0	0	0	0	0	0	0	0	0	0	0	0	0	0	0	0	1	0	0	0	0	0	0	0	0	0	0	0	0	0	0	0	0
	unclassified__cAMP-regulatory protein	56	6	11	7	18	10	6	72	32	122	1	2	0	1	0	1	0	1	8	10	7	26	22	1	183	14	1	0	5	1	55	15	0	1	1	0	1	2	1	36	69	3	0	43	167	2	4	8
	unclassified__thiostrepton resistance methylase tsnR	0	1	0	0	0	0	0	0	0	0	0	0	0	0	0	0	0	0	0	0	0	0	0	0	0	0	0	0	0	0	0	0	0	0	0	0	0	0	0	0	0	0	0	0	0	0	0	0
	unclassified__tmrB	0	0	0	0	0	0	0	0	0	0	0	0	0	0	0	0	0	0	0	0	0	0	0	0	0	0	0	0	0	1	0	0	0	0	0	0	0	0	0	0	0	0	0	0	0	0	0	0
	unclassified__transcriptional regulatory protein CpxR cpxR	0	0	0	1	1	0	0	0	0	0	0	0	0	0	0	0	0	0	0	0	0	0	2	0	0	0	0	0	0	1	2	0	0	0	0	2	0	0	1	1	1	0	0	0	0	2	0	0
	unclassified__truncated putative response regulator ArlR	2	0	0	0	0	1	0	0	0	0	0	0	0	0	2	1	13	2	3	7	2	6	2	0	5	9	3	3	4	4	2	9	3	19	7	4	1	3	1	4	1	2	0	6	7	1	5	2
vancomycin		205	207	156	224	235	229	153	133	135	86	165	230	213	244	331	209	238	263	238	118	239	175	95	209	122	101	280	205	206	213	162	231	236	351	204	249	236	190	201	111	117	240	126	362	118	221	204	115
	vancomycin__vanA	0	1	2	0	0	3	1	0	0	1	1	0	0	1	1	0	2	8	6	2	0	2	2	2	0	5	1	5	7	4	1	5	0	6	2	9	6	10	0	4	2	2	4	1	3	8	7	2
	vancomycin__vanB	0	1	0	0	0	0	0	0	0	0	0	0	0	0	0	0	0	0	0	0	0	0	0	0	0	0	0	0	0	0	0	0	0	1	0	0	0	0	0	0	0	0	0	0	0	0	0	0
	vancomycin__vanC	0	0	0	0	0	0	2	0	0	0	0	0	0	0	1	0	0	0	0	0	0	0	0	0	0	0	0	0	0	0	0	0	0	0	0	0	0	0	0	0	0	0	0	0	0	0	0	0
	vancomycin__vanD	0	0	0	0	0	0	0	0	0	0	1	1	0	1	1	0	0	0	0	0	1	0	0	0	0	0	0	0	0	0	0	0	0	0	0	0	1	0	0	0	0	0	0	0	0	0	1	0
	vancomycin__vanE	0	0	0	0	0	0	0	0	0	0	0	0	0	0	0	0	3	0	0	0	0	0	1	0	0	2	0	0	2	1	0	1	0	3	1	3	2	0	0	0	1	0	0	2	0	3	1	0
	vancomycin__vanG	48	45	32	60	78	53	34	33	27	22	33	63	63	47	65	43	35	53	53	14	49	29	23	52	35	17	41	38	50	52	43	51	48	93	46	54	51	34	37	24	19	36	31	134	7	42	32	31
	vancomycin__vanH	0	0	1	2	0	1	0	0	0	0	0	0	0	0	0	0	2	6	11	2	4	5	8	3	2	4	11	13	14	15	2	6	8	14	9	23	5	10	4	2	3	11	1	9	9	12	10	3
	vancomycin__vanN	0	2	0	2	3	0	0	0	0	0	0	1	5	0	0	1	0	1	1	0	0	0	0	0	1	0	0	2	1	0	0	0	2	0	1	0	0	0	0	0	0	0	0	0	0	0	0	0
	vancomycin__vanR	66	69	58	113	77	95	65	57	31	21	82	95	78	144	194	89	109	83	103	51	97	51	35	42	55	32	96	87	108	103	77	104	75	74	82	82	68	72	57	40	39	76	27	165	39	78	62	39
	vancomycin__vanS	77	77	42	34	46	73	35	28	72	34	39	48	51	35	53	59	78	84	57	42	72	83	16	87	28	35	121	50	16	18	33	54	73	91	59	50	71	44	77	32	40	86	47	33	44	52	74	25
	vancomycin__vanT	0	0	0	0	0	0	0	0	0	0	0	0	0	0	0	0	0	0	0	0	0	0	0	0	0	0	0	0	0	0	0	0	0	0	0	0	1	0	0	0	0	0	0	0	0	0	0	0
	vancomycin__vanW	9	3	17	2	27	3	9	12	3	2	5	11	12	8	9	6	1	13	0	1	13	0	0	19	0	1	4	2	1	2	0	1	20	55	0	14	23	11	16	1	3	18	9	1	1	12	9	11
	vancomycin__vanX	1	3	1	3	2	0	3	0	0	0	0	5	2	4	1	5	2	10	3	0	0	0	0	2	0	3	2	4	4	9	4	4	8	10	3	9	5	7	2	1	7	3	4	5	9	9	4	4
	vancomycin__vanY	4	6	3	8	2	1	4	3	2	6	4	6	2	4	6	6	6	5	4	6	2	5	10	2	1	2	4	4	3	9	2	5	2	4	1	5	3	2	8	7	3	8	3	12	6	5	4	0
	vancomycin__vanZ	0	0	0	0	0	0	0	0	0	0	0	0	0	0	0	0	0	0	0	0	1	0	0	0	0	0	0	0	0	0	0	0	0	0	0	0	0	0	0	0	0	0	0	0	0	0	0	0
Class	Subtype	Abundance (calculated as number of reads per million of metagenomic reads)
		101	103	104	105	106	107	112	201	202	203	205	206	207	208	209	210	301	302	303	304	305	307	308	401	402	403	404	407	501	503	505	506	601	604	608	611	612	701	702	703	704	705	706	707	708	709	710	712
aminoglycoside		15.8612	25.1817	14.996	12.939	6.99479	17.6802	13.8174	13.6263	11.7781	40.2418	31.5457	44.4491	27.2263	15.1375	19.2769	10.8492	18.54	27.1348	10.6361	11.1256	13.5565	11.494	12.4468	13.85	7.35198	16.8954	6.07545	23.2297	7.2305	8.50202	20.9655	8.01644	21.2525	19.0171	11.1799	12.0886	10.7561	9.1987	8.12626	11.9302	14.5384	16.3268	11.4655	28.0191	31.5734	15.4933	27.7777	29.3106
	aminoglycoside__aac(3)-X	0	0	0	0	0	0	0	0	0	0	0	0	0	0	0	0	0	0	0	0.016806	0	0	0	0	0	0	0	0	0	0	0	0	0	0	0	0	0	0	0	0	0	0	0	0	0	0	0	0
	aminoglycoside__aac(6')-I	0.0274653	0.0432924	0.0326	0.0880207	0.0906061	0.0134144	0.0177601	0.082086	0.0400617	0	0	0.0308674	0.0543079	0.0389638	0.0948821	0.0176698	0	0.0840607	0	0.016806	0.0196187	0	0	0.105725	0	0	0	0.0185097	0.0218444	0	0	0	0.0250915	0.0179238	0.944082	0	0.0567606	0	0	0	0	0.0162294	0	0	0	0	0	0.0254433
	aminoglycoside__aad(6)	0.0137327	0.0577231	0.0489001	0.0586805	0	0.0134144	0.0888007	0.0205215	0	0	0	0.0771685	0.0181026	0.0389638	0.0158137	0.0530094	0.0148796	0.0336243	0.0208551	0	0.0196187	0	0	0.0634351	0.0410725	0.0610678	0	0.166587	0.0655332	0.0394525	0.0176924	0.0433321	0.0501829	0.0716951	0	0.0805906	0	0	0.0794744	0.0582911	0.0298836	0.0162294	0	0.0152278	0	0.101763	0.143843	0.0254433
	aminoglycoside__aad(9)	0	0	0	0	0	0	0	0	0	0	0	0	0	0	0	0	0	0	0	0	0	0	0	0	0	0	0	0	0	0	0	0	0	0	0	0	0	0	0	0	0.0149418	0	0	0	0.0161253	0	0	0
	aminoglycoside__aadA	4.33952	14.0989	6.73191	2.03915	1.32285	9.94008	2.1845	5.58185	7.87212	30.8919	20.5923	37.1952	19.8224	6.54593	3.89017	3.37493	12.6476	19.3844	5.1095	4.26872	6.45456	5.37337	4.37182	6.42809	0.903596	9.11945	1.09358	1.66587	2.27182	3.41264	16.2416	3.72656	14.4527	12.708	5.66449	4.93617	4.25705	3.05868	3.27832	4.56613	9.68227	10.1272	5.08878	22.3544	26.381	8.26821	19.8983	21.7031
	aminoglycoside__aadE	5.30081	6.9845	4.2706	7.73115	3.27994	2.70971	5.7898	3.85804	1.68259	3.89176	2.71226	3.82756	3.58432	4.69514	10.8166	5.17725	1.41356	4.75783	3.81648	2.15117	3.4529	3.73645	1.90303	4.54619	0.821451	2.93125	4.06187	16.9364	2.88346	3.59018	2.37078	1.94994	5.36957	2.49141	3.4782	4.45263	3.54754	3.71573	2.722	3.22544	1.86772	4.23589	3.48676	2.66486	1.74153	5.31709	4.37922	3.15496
	aminoglycoside__aadK	0	0.0432924	0	0.0293402	0	0	0	0	0	0	0	0	0	0	0	0	0	0.0168121	0	0	0	0	0	0	0	0.0203559	0	0	0.0218444	0.0197263	0	0.021666	0	0	0	0.0201476	0.0567606	0	0	0.0194304	0	0.0162294	0	0	0	0	0.0159826	0
	aminoglycoside__ant(2'')-I	0	0	0	0	0	0	0	0	0	0	0	0	0	0	0	0	0	0	0	0.016806	0	0	0	0	0	0	0	0	0	0	0	0	0	0	0	0	0	0	0	0	0	0	0	0	0	0	0	0
	aminoglycoside__ant(4')-Ia	0.0274653	0	0	0	0	0.0134144	0	0	0	0	0	0	0	0	0	0	0	0	0	0	0	0	0	0	0	0	0	0	0	0	0	0	0.0250915	0.0179238	0	0.100738	0.0283803	0.0453138	0	0.0194304	0.0149418	0	0	0	0	0.0508813	0	0
	aminoglycoside__ant(4')-IIa	0	0	0	0	0	0	0	0	0	0	0	0	0	0	0	0	0	0	0	0	0	0	0	0	0	0	0	0	0	0.0197263	0	0	0	0	0	0	0	0	0	0	0	0	0	0	0	0	0	0
	aminoglycoside__ant(9)-I	4.1198	3.63656	3.2274	1.95113	1.90273	4.14505	5.38132	3.83752	1.72265	5.31282	7.80297	2.71633	3.09555	3.42882	4.06412	1.60795	4.01749	2.30326	1.27216	4.47039	3.4529	2.01057	6.05197	2.5797	5.11353	4.39688	0.78113	3.68343	1.61649	1.04549	2.19385	2.18827	1.05384	2.24047	0.81986	1.99462	2.1569	2.10709	1.84778	3.96379	2.74929	1.6554	2.5758	2.68009	3.33794	1.29747	2.90883	3.99459
	aminoglycoside__aph(3''')-III	1.79898	0.0577231	0.570501	0.484114	0.181212	0.710964	0.142081	0.102607	0.260401	0.0807419	0.0417271	0.354975	0.144821	0.116892	0.0948821	0.229707	0.386869	0.23537	0.312826	0.067224	0	0.0889631	0.0171444	0.021145	0.369653	0.162847	0.0347169	0.407214	0.0655332	0.216989	0.106154	0	0.100366	0.842418	0.17391	0.282067	0.283803	0.181255	0.119212	0	0	0.227212	0.125649	0.197961	0	0.228966	0.223756	0.356206
	aminoglycoside__aph(3'')-I	0.178525	0.0432924	0.0163	0.0440104	0.0181212	0.0402432	0.0177601	0.123129	0.160247	0.0645936	0.104318	0.0926022	0.181026	0.116892	0.0790684	0.106019	0.0297592	0.168121	0.104275	0.100836	0.0980937	0.266889	0.0514332	0.0422901	0.0821451	0.122136	0.0867922	0.111058	0.0655332	0.0394525	0.0353847	0.0433321	0	0.0179238	0.0496885	0.100738	0.255423	0	0.0198686	0	0.134476	0	0.0628244	0.0456833	0	0.0763219	0.0479477	0
	aminoglycoside__aph(3')-I	0	0	0	0	0	0	0	0	0	0	0	0	0	0	0	0	0	0	0	0	0.0196187	0	0	0	0	0	0	0	0	0	0	0	0	0	0	0	0	0	0	0	0	0	0	0	0	0	0	0
	aminoglycoside__aph(6)-I	0.0274653	0.0865847	0.0163	0.0880207	0.163091	0.0402432	0.0888007	0	0.0400617	0	0.208636	0.108036	0.0724105	0.0974096	0.0948821	0.0883489	0.0148796	0.100873	0	0.016806	0.0392375	0.0177926	0.0342888	0.0634351	0.0205363	0.0814237	0.0173584	0.203607	0	0.0986313	0	0	0.0501829	0.0179238	0.0248443	0.120886	0.113521	0.0453138	0.0397372	0.0388607	0.0298836	0.0324589	0.125649	0.0304556	0	0.0763219	0.0799128	0.0254433
	aminoglycoside__bifunctional aminoglycoside N-acetyltransferase and aminoglycoside phosphotransferase	0.0274653	0.129877	0.0815001	0.425434	0.0362424	0.0536576	0.106561	0.0205215	0	0	0.0834543	0.0463011	0.253437	0.0584458	0.126509	0.194368	0.0148796	0.0504364	0	0	0	0	0	0	0	0	0	0.0370194	0.0218444	0	0	0.021666	0.0250915	0.591485	0	0	0	0	0.0198686	0	0	0	0	0	0	0	0.0159826	0
	aminoglycoside__streptomycin resistance protein	0	0	0	0	0	0	0	0	0	0	0	0	0	0	0	0	0	0	0	0	0	0	0.0171444	0	0	0	0	0	0.1966	0.0197263	0	0.021666	0.100366	0	0.0248443	0	0	0.0453138	0	0.0388607	0.0149418	0	0	0.0304556	0.0806266	0.0763219	0.0639303	0.0254433
	aminoglycoside__streptothricin acetyltransferase	0	0	0	0	0	0	0	0	0	0	0	0	0	0	0	0	0	0	0	0	0	0	0	0	0	0	0	0	0	0	0	0	0	0	0	0	0	0	0	0	0	0	0	0	0.0161253	0	0	0
bacitracin		1.12608	1.26991	1.0106	1.26163	0.706727	2.66947	1.06561	1.78537	1.42219	4.13399	1.62736	1.17296	1.77406	1.79234	2.24554	1.99669	3.03543	2.11833	2.14807	3.19314	2.17768	2.47317	1.3887	1.41672	3.24473	1.64883	1.78792	0.962505	3.25482	3.01812	3.59155	4.15988	1.80659	2.84988	1.41612	1.24915	1.27711	2.17506	0.953693	2.54538	1.24017	1.1036	1.60202	3.33488	4.04745	1.80629	1.58227	2.44255
	bacitracin__bacA	1.12608	1.26991	1.0106	1.23229	0.688606	2.62922	1.06561	1.76485	1.40216	4.13399	1.58563	1.11123	1.73785	1.75337	2.22973	1.97902	3.03543	2.11833	2.14807	3.15953	2.07959	2.4198	1.37155	1.37443	3.24473	1.64883	1.7532	0.943996	3.18928	2.88003	3.50309	4.13821	1.73131	2.84988	1.24221	1.10812	1.19197	2.10709	0.913955	2.48709	1.21028	1.08737	1.47637	3.22829	3.74107	1.67908	1.53433	2.44255
	bacitracin__bcrA	0	0	0	0.0293402	0.0181212	0.0402432	0	0.0205215	0.0200308	0	0.0417271	0.0617348	0.0362052	0.0389638	0.0158137	0.0176698	0	0	0	0.033612	0.0980937	0.0533778	0.0171444	0.0422901	0	0	0.0347169	0.0185097	0.0655332	0.138084	0.0707695	0.021666	0.0752744	0	0.17391	0.141034	0.0851409	0.0679707	0.0397372	0.0582911	0.0298836	0.0162294	0.125649	0.106594	0.306381	0.127203	0.0479477	0
	bacitracin__bcrC	0	0	0	0	0	0	0	0	0	0	0	0	0	0	0	0	0	0	0	0	0	0	0	0	0	0	0	0	0	0	0.0176924	0	0	0	0	0	0	0	0	0	0	0	0	0	0	0	0	0
beta-lactam		0.123594	0.230893	0.163	0.205382	0.0181212	0.0536576	0	0.0205215	0.0600925	0.581342	0.0417271	0.385843	0.362052	0	0.30046	0.371066	0.282712	0.184933	0.166841	0.890718	0.0980937	0.604949	0.394321	0.0422901	0.924132	0.122136	0.364527	0.111058	1.46357	0.335346	0.283078	0.194994	0.100366	0.340552	0.298131	0.503691	0.227043	0.249226	0.0198686	0.874366	0.343661	0.113606	0.471183	0.0913667	0.564386	0.40705	1.03887	0.0763298
	beta-lactam__blaI	0	0	0	0	0	0	0	0	0	0	0	0	0	0	0	0	0	0	0	0	0	0	0	0	0	0	0	0	0	0.0394525	0	0	0	0.0179238	0	0	0.0283803	0	0	0.0194304	0	0	0	0	0	0.0508813	0.0159826	0
	beta-lactam__blaR1	0.0274653	0.0288616	0	0.0293402	0	0	0	0	0	0	0	0	0	0	0	0	0	0.0336243	0	0	0	0	0	0.0422901	0	0.0407118	0	0	0.0873776	0.118358	0.0707695	0	0.0501829	0.0358476	0	0.100738	0	0.113284	0	0	0.0149418	0	0	0.0304556	0.0967519	0.127203	0.0159826	0.0254433
	beta-lactam__blaZ	0	0	0	0	0	0	0	0	0	0	0	0	0	0	0	0	0	0	0	0	0	0	0	0	0	0	0	0	0.0218444	0	0	0	0	0	0	0	0	0	0	0	0	0	0	0	0	0	0	0
	beta-lactam__CfxA2	0	0	0	0	0	0	0	0	0	0.0322968	0	0.0154337	0.0543079	0	0	0	0.0297592	0	0	0	0	0.0711704	0	0	0.0410725	0	0.0173584	0	0.0436888	0	0	0	0	0	0	0.0201476	0	0	0	0.0194304	0	0	0	0	0	0	0.0639303	0
	beta-lactam__CfxA3	0	0.115446	0	0.0733506	0	0	0	0	0.0400617	0.5006	0	0.308674	0.271539	0	0.253019	0.353396	0.252953	0.100873	0.145986	0.857106	0	0.498193	0.257166	0	0.821451	0.0610678	0.347169	0	0.873776	0.0591788	0.123847	0.0649981	0	0	0.17391	0.100738	0.0567606	0	0	0.718923	0.194243	0	0.439771	0	0	0	0.863059	0
	beta-lactam__class A beta-lactamase	0.0137327	0.0144308	0	0.0440104	0	0	0	0	0.0200308	0	0	0	0	0	0	0	0	0.0336243	0	0	0	0	0.0171444	0	0	0	0	0.0370194	0.0436888	0.0591788	0.0176924	0.021666	0.0250915	0.179238	0.0745328	0.161181	0.0851409	0.0679707	0	0.0582911	0.0149418	0.0162294	0	0.0456833	0.0806266	0.0508813	0.0639303	0.0508865
	beta-lactam__class C beta-lactamase	0	0	0	0	0	0	0	0	0	0.0322968	0	0	0	0	0	0	0	0	0	0	0	0	0	0	0	0	0	0.0370194	0	0	0.0353847	0	0	0	0	0	0	0	0	0	0	0	0	0	0	0	0	0
	beta-lactam__FEZ-1	0	0	0	0	0	0	0	0	0	0	0	0	0	0	0	0	0	0	0	0	0	0	0	0	0	0	0	0	0	0	0	0	0	0	0	0	0	0	0	0	0	0	0	0	0.0322506	0	0	0
	beta-lactam__fmtC	0.041198	0	0	0	0	0	0	0	0	0	0	0	0	0	0	0	0	0.0168121	0	0	0	0	0	0	0	0	0	0	0.0436888	0.0197263	0	0.021666	0	0.0179238	0.0496885	0	0.0283803	0	0	0.0582911	0	0.0324589	0.0314122	0	0.112877	0.101763	0.0159826	0
	beta-lactam__mecA	0.0137327	0	0	0.0293402	0	0.0268288	0	0	0	0	0	0	0	0	0	0	0	0	0	0	0	0	0.0171444	0	0	0	0	0	0.305822	0	0.0353847	0.0866642	0	0	0	0.0805906	0	0.0453138	0	0	0.0298836	0	0	0	0.177379	0	0	0
	beta-lactam__mecI	0	0	0	0.0146701	0	0	0	0	0	0	0	0	0	0	0	0	0	0	0	0	0	0	0	0	0	0	0	0	0	0	0	0	0	0	0	0	0	0	0	0	0	0	0	0	0	0	0	0
	beta-lactam__mecR1	0	0	0	0.0146701	0	0	0	0	0	0	0	0	0	0	0	0	0	0	0	0	0	0	0	0	0	0	0	0	0	0	0	0	0	0	0	0	0	0	0	0	0	0	0	0	0	0	0	0
	beta-lactam__metallo-beta-lactamase	0.0274653	0.0721539	0.0489001	0	0	0.0268288	0	0.0205215	0	0.0161484	0.0417271	0.0617348	0.0181026	0	0	0	0	0	0.0208551	0.033612	0.0588562	0.0355852	0.0342888	0	0	0	0	0	0.0218444	0	0	0	0	0	0	0.0201476	0	0	0.0198686	0	0.0597671	0.0324589	0	0	0.0161253	0.0508813	0	0
	beta-lactam__OXA-250	0	0	0	0	0	0	0	0	0	0	0	0	0	0	0	0	0	0	0	0	0	0	0	0	0	0	0	0	0.0218444	0	0	0	0	0	0	0	0	0	0	0	0	0	0	0	0	0	0	0
	beta-lactam__PBP-1A	0	0	0.0163	0	0	0	0	0	0	0	0	0	0.0181026	0	0.0158137	0	0	0	0	0	0	0	0	0	0.0205363	0	0	0	0	0	0	0	0	0	0	0	0	0	0	0	0	0.0324589	0	0	0	0	0	0
	beta-lactam__PBP-1B	0	0	0.0163	0	0	0	0	0	0	0	0	0	0	0	0	0.0176698	0	0	0	0	0	0	0	0	0.0205363	0	0	0.0185097	0	0	0	0	0	0.0896189	0	0.0201476	0	0	0	0	0	0	0	0	0	0	0	0
	beta-lactam__PBP-2X	0	0	0	0	0.0181212	0	0	0	0	0	0	0	0	0	0	0	0	0	0	0	0	0	0	0	0	0	0	0	0	0	0	0	0	0	0	0	0	0	0	0	0	0	0	0	0	0	0	0
	beta-lactam__penA	0	0	0	0	0	0	0	0	0	0	0	0	0	0	0	0	0	0	0	0	0	0	0	0	0	0	0	0.0185097	0	0	0	0	0.0250915	0	0	0	0	0.0226569	0	0	0	0	0	0	0	0	0	0
	beta-lactam__ROB-1	0	0	0.0489001	0	0	0	0	0	0	0	0	0	0	0	0	0	0	0	0	0	0	0	0	0	0	0	0	0	0	0	0	0	0	0	0	0	0	0	0	0	0	0	0	0	0	0	0	0
	beta-lactam__TEM-1	0	0	0	0	0	0	0	0	0	0	0	0	0	0	0	0	0	0	0	0	0.0196187	0	0.0514332	0	0	0	0	0	0	0.0197263	0	0	0	0	0	0	0	0	0	0	0	0	0	0	0	0.0254406	0	0
	beta-lactam__TEM-117	0	0	0.0163	0	0	0	0	0	0	0	0	0	0	0	0	0	0	0	0	0	0	0	0	0	0	0	0	0	0	0	0	0	0	0	0	0	0	0	0	0	0.0149418	0	0	0	0	0	0	0
	beta-lactam__TEM-118	0	0	0	0	0	0	0	0	0	0	0	0	0	0	0	0	0	0	0	0	0.0196187	0	0	0	0	0	0	0	0	0	0	0	0	0	0	0	0	0	0	0	0	0	0	0	0	0	0	0
	beta-lactam__TEM-157	0	0	0	0	0	0	0	0	0	0	0	0	0	0	0.0158137	0	0	0	0	0	0	0	0.0171444	0	0	0	0	0	0	0	0	0	0	0	0	0	0	0	0	0	0.0149418	0	0	0	0	0	0	0
	beta-lactam__TEM-187	0	0	0.0163	0	0	0	0	0	0	0	0	0	0	0	0	0	0	0	0	0	0	0	0	0	0	0.0203559	0	0	0	0	0	0	0	0	0	0	0	0	0	0	0	0	0	0	0	0	0	0
	beta-lactam__TEM-195	0	0	0	0	0	0	0	0	0	0	0	0	0	0	0	0	0	0	0	0	0	0	0	0	0	0	0	0	0	0	0	0	0	0	0	0	0	0	0	0	0	0	0	0	0.0161253	0	0	0
	beta-lactam__TEM-205	0	0	0	0	0	0	0	0	0	0	0	0	0	0	0	0	0	0	0	0	0	0	0	0	0	0	0	0	0	0.0197263	0	0	0	0	0	0	0	0	0	0	0	0	0	0.0152278	0	0	0	0
	beta-lactam__TEM-209	0	0	0	0	0	0	0	0	0	0	0	0	0	0	0.0158137	0	0	0	0	0	0	0	0	0	0	0	0	0	0	0	0	0	0	0	0	0	0	0	0	0	0	0	0	0	0.0161253	0	0	0
	beta-lactam__TEM-89	0	0	0	0	0	0	0	0	0	0	0	0	0	0	0	0	0	0	0	0	0	0	0	0	0	0	0	0	0	0	0	0	0	0	0	0	0	0	0	0	0	0	0	0	0.0161253	0	0	0
	beta-lactam__TEM-91	0	0	0	0	0	0	0	0	0	0	0	0	0	0	0	0	0	0	0	0	0	0	0	0	0.0205363	0	0	0	0	0	0	0	0	0	0	0	0.0283803	0	0	0	0	0	0	0	0	0	0	0
bleomycin		0	0	0	0	0	0	0	0	0	0	0	0	0	0	0	0	0	0	0	0	0	0	0.0171444	0	0	0	0	0	0	0	0	0	0	0	0	0	0	0	0	0	0	0	0	0	0	0	0	0
	bleomycin__bleomycin resistance protein	0	0	0	0	0	0	0	0	0	0	0	0	0	0	0	0	0	0	0	0	0	0	0.0171444	0	0	0	0	0	0	0	0	0	0	0	0	0	0	0	0	0	0	0	0	0	0	0	0	0
carbomycin		0	0	0	0.0146701	0	0	0	0	0	0	0	0	0	0	0	0	0	0	0	0	0	0	0	0	0	0	0	0	0	0	0	0	0	0	0	0	0	0	0	0	0	0	0	0	0	0	0	0
	carbomycin__carA	0	0	0	0.0146701	0	0	0	0	0	0	0	0	0	0	0	0	0	0	0	0	0	0	0	0	0	0	0	0	0	0	0	0	0	0	0	0	0	0	0	0	0	0	0	0	0	0	0	0
chloramphenicol		0.137327	0.0577231	0.0978001	0.0293402	0	0.0134144	0	0.0205215	0	0	0	0.0308674	0	0.0389638	0.0316274	0	0	0.0840607	0	0.016806	0.0392375	0.0177926	0.0514332	0	0.0410725	0	0.0867922	0.0185097	0	0.0394525	0.0176924	0	0.0752744	0.107543	0.0496885	0.120886	0	0	0.0198686	0	0.0298836	0.0649178	0.0314122	0	0.0161253	0.0763219	0.0479477	0.0254433
	chloramphenicol__cat_chloramphenicol acetyltransferase	0.123594	0.0577231	0.0978001	0	0	0	0	0.0205215	0	0	0	0.0308674	0	0.0389638	0	0	0	0.0504364	0	0	0.0392375	0.0177926	0.0171444	0	0	0	0.0347169	0	0	0.0197263	0	0	0.0752744	0.0537713	0.0496885	0.0604429	0	0	0.0198686	0	0.0298836	0.0486883	0.0314122	0	0.0161253	0.0254406	0.0159826	0.0254433
	chloramphenicol__catB	0	0	0	0.0146701	0	0.0134144	0	0	0	0	0	0	0	0	0	0	0	0	0	0	0	0	0	0	0	0	0.0173584	0	0	0	0	0	0	0	0	0	0	0	0	0	0	0	0	0	0	0	0	0
	chloramphenicol__catD	0	0	0	0	0	0	0	0	0	0	0	0	0	0	0	0	0	0	0	0.016806	0	0	0	0	0	0	0	0	0	0	0	0	0	0	0	0	0	0	0	0	0	0	0	0	0	0	0	0
	chloramphenicol__chloramphenicol exporter	0.0137327	0	0	0.0146701	0	0	0	0	0	0	0	0	0	0	0	0	0	0	0	0	0	0	0	0	0	0	0	0.0185097	0	0	0	0	0	0.0358476	0	0	0	0	0	0	0	0.0162294	0	0	0	0	0	0
	chloramphenicol__floR	0	0	0	0	0	0	0	0	0	0	0	0	0	0	0.0316274	0	0	0.0336243	0	0	0	0	0.0342888	0	0.0410725	0	0.0347169	0	0	0.0197263	0.0176924	0	0	0.0179238	0	0.0604429	0	0	0	0	0	0	0	0	0	0.0508813	0.0319651	0
fosfomycin		0	0.0144308	0	0.0146701	0	0.0134144	0	0	0	0	0	0	0	0	0	0	0.0297592	0.0504364	0.0208551	0	0.0196187	0.0711704	0.0171444	0.021145	0.0205363	0	0.0173584	0.0185097	0.131066	0.0591788	0.159231	0.0433321	0.0501829	0.0896189	0.198754	0.0201476	0.0851409	0.113284	0	0.233164	0.0149418	0.0649178	0.0628244	0.121822	0.354757	0.38161	0.143843	0.101773
	fosfomycin__fosB	0	0.0144308	0	0.0146701	0	0.0134144	0	0	0	0	0	0	0	0	0	0	0.0297592	0.0504364	0.0208551	0	0.0196187	0.0711704	0.0171444	0.021145	0.0205363	0	0.0173584	0.0185097	0.131066	0.0591788	0.159231	0.0433321	0.0501829	0.0896189	0.198754	0.0201476	0.0851409	0.113284	0	0.233164	0.0149418	0.0649178	0.0628244	0.121822	0.354757	0.38161	0.143843	0.101773
fosmidomycin		0	0	0	0	0	0	0	0	0	0	0	0	0	0	0	0	0	0	0	0	0	0	0	0	0	0	0	0.0185097	0	0	0.0176924	0	0	0.0179238	0	0	0	0	0	0	0	0.0162294	0	0	0	0	0	0
	fosmidomycin__rosA	0	0	0	0	0	0	0	0	0	0	0	0	0	0	0	0	0	0	0	0	0	0	0	0	0	0	0	0.0185097	0	0	0.0176924	0	0	0.0179238	0	0	0	0	0	0	0	0.0162294	0	0	0	0	0	0
macrolide-lincosamide-streptogramin		125.16	74.5927	96.6754	77.8837	85.2784	118.624	114.535	101.705	101.456	126.506	126.83	76.9679	61.6032	52.6207	62.4799	58.8581	98.6963	64.3232	107.174	75.795	59.8568	182.268	211.562	70.4976	91.0373	107.724	35.4286	45.6635	99.108	95.7907	78.7134	133.723	67.3204	60.7258	55.2039	121.893	102.737	100.393	89.1107	154.335	153.123	189.609	113.744	127.03	171.622	123.463	87.6484	172.175
	macrolide-lincosamide-streptogramin__erm(31)	0	0	0	0	0	0	0	0	0	0	0	0	0	0	0	0	0	0	0	0	0	0	0.0171444	0	0	0	0	0	0	0	0	0	0	0	0	0	0	0	0	0	0	0	0	0	0	0	0	0
	macrolide-lincosamide-streptogramin__erm(33)	0	0	0	0	0	0	0	0	0	0	0	0	0	0	0	0	0	0	0	0	0	0	0.0171444	0	0	0	0	0	0	0	0	0	0	0	0	0	0	0.0226569	0	0.0194304	0	0	0	0	0	0	0.0319651	0
	macrolide-lincosamide-streptogramin__erm(34)	0	0.0144308	0	0	0	0.0268288	0	0	0	0	0	0	0	0	0	0	0	0	0.0208551	0	0	0	0	0	0	0	0.0173584	0	0	0.0197263	0.0176924	0	0.0501829	0.0179238	0	0.0201476	0	0	0	0	0	0	0	0	0.048376	0.0763219	0	0
	macrolide-lincosamide-streptogramin__ermA	1.20847	0.519508	0.326	0.0146701	0	2.02558	0.0177601	0	2.16333	2.48685	0.0417271	0.926022	0.126718	0.0389638	0.0158137	1.18388	0.35711	0.773358	5.17206	1.71421	1.05941	7.98888	5.53764	0.444046	0.780378	2.66663	0.572828	0.296155	7.90767	15.4654	7.6608	14.7329	0.978567	0.430171	2.73287	1.63196	0.794649	0.339853	0.933824	10.8033	4.81125	6.06981	1.22508	7.96413	14.4967	6.86897	0.255721	1.57748
	macrolide-lincosamide-streptogramin__ermB	0.453178	0.3752	0.652001	0.762846	0.289939	0.549991	0.337443	0.266779	0.280432	0.258374	0.458998	0.41671	0.579284	0.662385	1.01208	0.901159	0.267832	1.00873	0.834204	1.14281	0.902462	1.79705	1.20011	1.16298	0.0616088	1.201	0.919997	0.536782	1.24513	3.9847	0.265386	2.01494	1.20439	0.842418	1.36643	1.65211	1.61768	0.928933	0.258292	1.02981	0.493079	0.957537	0.785305	0.898439	1.29003	2.00981	1.82201	0.585195
	macrolide-lincosamide-streptogramin__ermC	0	0	0	0	0	0	0	0	0	0	0	0	0	0	0	0	0	0	0	0	0.0392375	0	0	0	0	0	0	0	0.0655332	0.0591788	0	0.021666	0.0501829	0	0.17391	0.0201476	0.0283803	0.135941	0.0198686	0.233164	0	0	0.0628244	0.0761389	0	0.228966	0.0479477	0
	macrolide-lincosamide-streptogramin__ermF	0.329584	0.0144308	0.1141	0.146701	0.0906061	0.751207	0.515044	0.82086	0.96148	0.742826	0.29209	0.509312	0.0724105	0.0584458	0.0790684	0.0883489	0.208314	0.0840607	0.563087	0.33612	0.372756	0.213511	1.59443	0.21145	0.739306	0.468186	0.0173584	0.259136	0.655332	0.591788	0.513079	0.259993	0	0.0358476	0.0745328	0.0604429	0.312183	0.475795	0.0794744	0.660632	0.119534	0.210983	0.251298	0.2741	0.0806266	0	0.175808	0.381649
	macrolide-lincosamide-streptogramin__ermG	2.91133	1.32763	1.9234	0.674826	0.833576	0.509747	0.515044	0.718252	0.520802	0.968903	0.917997	0.694517	6.17299	1.85078	0.727429	4.7355	1.11597	4.79146	0.855059	1.02517	0.941699	1.63692	2.81168	5.32855	0.677697	1.93381	1.87471	4.79402	2.57764	4.87239	0.884618	3.40157	1.93204	1.5056	2.40989	2.5789	2.58261	3.46651	0.973561	1.30183	1.539	3.87884	1.94756	1.76642	2.03179	3.8161	2.90883	1.85736
	macrolide-lincosamide-streptogramin__ermT	0	0	0	0	0	0	0	0	0	0	0	0	0	0	0	0	0.0297592	0	0	0.067224	0	0.0355852	0	0	0.102681	0	0.0173584	0	0	0	0	0	0	0	0.0248443	0	0	0	0	0	0	0	0	0	0	0	0	0
	macrolide-lincosamide-streptogramin__ermX	0	0	0	0	0	0	0	0	0	0	0	0	0	0	0	0	0	0	0	0.016806	0	0	0	0	0	0	0.0173584	0	0	0	0	0	0.0250915	0	0	0.0201476	0	0	0	0	0	0	0	0	0	0.0508813	0	0
	macrolide-lincosamide-streptogramin__lnuA	0.0686633	0.0288616	0.0326	0.0146701	0.0362424	0.0134144	0.0710405	0.082086	0.0200308	0.0322968	0.0625907	0.0463011	0.126718	0.0389638	0.0474411	0.141358	0.0297592	0.134497	0.0834204	0.134448	0.0784749	0.0889631	0.102866	0.105725	0.0205363	0.10178	0.208301	0.0740389	0.109222	0.118358	0.0176924	0.151662	0.125457	0.215085	0.298131	0.120886	0.0851409	0.226569	0.0397372	0.233164	0.0298836	0.0811472	0.0942366	0.0456833	0.129003	0.432491	0.127861	0.0763298
	macrolide-lincosamide-streptogramin__lnuB	0	0.0288616	0.0163	0	0	0	0	0	0	0	0	0	0	0	0	0	0	0	0	0	0	0	0	0	0	0	0	0	0.0436888	0	0	0	0	0	0	0	0	0.0226569	0	0	0	0	0	0	0	0	0	0
	macrolide-lincosamide-streptogramin__lsa	0.631703	1.05345	1.2551	1.32031	1.06915	0.885351	1.59841	1.51859	1.0416	1.24343	1.377	1.15753	1.84647	1.77285	2.76739	1.6963	1.20525	1.9334	1.31387	0.907524	1.70683	1.24548	1.20011	1.77618	0.533943	1.09922	1.68377	2.75795	1.966	0.828503	0.707695	2.2966	1.30476	0.770723	1.31675	0.725315	0.87979	1.17816	0.675532	1.18525	0.687322	1.34704	1.47637	0.791845	1.04815	1.24659	0.511442	0.814184
	macrolide-lincosamide-streptogramin__macA	0	0	0	0	0	0	0	0	0	0	0	0	0	0	0	0	0	0	0	0	0	0	0	0	0	0	0	0	0	0	0	0	0	0	0	0	0	0	0	0	0.0149418	0	0	0.0152278	0	0	0	0
	macrolide-lincosamide-streptogramin__macB	0.563039	0.230893	0.0978001	0.161371	0.199333	0.241459	0.248642	0.96451	0.420647	1.74403	0.125181	0.12347	0.108616	0.0194819	0.0790684	0.0883489	0.0297592	0.23537	0.458812	0.218478	0.235425	0.373645	0.325744	0.0845802	2.07416	0.284983	0.138867	0.0925486	0.0873776	0.118358	0.955388	0.498319	0.0250915	0.0358476	0.0248443	0.120886	0.255423	0.181255	0.13908	0.757784	0.821798	0.178524	0.188473	0.578656	2.16079	0.178084	0.111878	0.279876
	macrolide-lincosamide-streptogramin__mefA	105.247	60.0465	79.6419	63.6537	70.9264	102.017	99.9185	87.401	85.6919	108.937	108.783	62.5837	45.2203	42.0615	48.3266	42.3898	86.0337	51.2434	89.6143	65.2913	48.0463	157.127	186.497	53.8353	80.112	86.2684	25.0656	32.2809	77.5913	66.2408	63.8871	103.629	57.0329	51.728	29.6392	99.5294	86.191	83.8985	77.0902	127.599	123.046	165.248	98.9171	108.041	141.838	95.4787	69.4762	156.323
	macrolide-lincosamide-streptogramin__mgtA	0	0	0	0.0146701	0	0	0	0	0	0	0	0	0	0	0	0	0	0.0168121	0	0	0	0	0	0	0	0	0	0	0	0	0	0	0	0	0	0	0	0	0	0	0	0	0	0	0	0	0	0
	macrolide-lincosamide-streptogramin__mphA	0	0	0	0	0	0	0	0	0	0	0	0	0	0	0	0	0	0	0.0208551	0	0	0	0	0	0	0	0	0	0	0	0	0	0	0	0	0	0	0	0	0	0	0	0	0	0	0	0	0
	macrolide-lincosamide-streptogramin__mphB	0.398247	0.346339	0.2934	0.264062	0.0906061	0.067072	0.142081	0.14365	0.220339	0	0.250363	0	0.162924	0.136373	0.0316274	0.0353396	0.327351	0.0336243	0	0.033612	0.117712	0	0.171444	0.12687	0.0410725	0	0.0347169	0.0370194	0.0436888	0.0394525	0	0.0433321	0	0.0537713	0.17391	0.543986	0.255423	0.0453138	0.0596058	0.116582	0	0	0	0.0456833	0.0161253	0.0763219	0.0799128	0.15266
	macrolide-lincosamide-streptogramin__mphC	0.137327	0.0288616	0	0.0293402	0	0	0	0	0	0	0	0	0	0	0	0	0	0	0	0	0	0	0	0	0	0	0	0	0.0873776	0.0197263	0.0353847	0.0433321	0	0	0.099377	0	0	0	0	0	0.0149418	0	0	0	0	0	0	0
	macrolide-lincosamide-streptogramin__msrA	0	0	0	0	0	0	0	0	0	0	0	0	0	0	0	0	0	0	0	0	0	0	0	0	0	0	0	0	0.0218444	0	0	0	0	0	0	0	0	0	0	0.0388607	0.0149418	0	0	0	0	0	0	0
	macrolide-lincosamide-streptogramin__vatA	0	0	0	0	0	0	0	0	0	0	0	0	0	0	0	0	0	0	0	0	0.0196187	0	0	0	0	0.0203559	0.0173584	0	0	0	0	0	0	0.0179238	0	0	0	0	0	0	0	0	0	0	0	0.0254406	0	0
	macrolide-lincosamide-streptogramin__vatB	12.9362	10.4046	12.062	10.5918	11.5613	11.3486	10.9047	9.60406	9.99538	10.0604	14.3333	10.356	6.8971	5.47442	9.09287	7.05024	8.92775	3.76592	7.88322	4.68887	6.1799	11.6897	11.9839	7.18932	5.87337	13.5163	4.54791	4.33127	6.40041	3.33374	3.55617	6.47815	4.16518	4.85735	12.3973	14.6876	9.62093	9.24401	8.76205	10.2398	21.4116	11.5229	8.38706	6.4109	8.33679	12.7712	11.939	10.101
	macrolide-lincosamide-streptogramin__vatC	0	0	0	0	0	0	0	0	0	0	0	0	0	0	0	0	0	0	0	0	0	0	0	0	0	0	0	0	0	0	0	0	0	0	0	0	0	0	0	0.0194304	0	0	0	0	0	0	0	0
	macrolide-lincosamide-streptogramin__vatE	0.274653	0.173169	0.2608	0.234722	0.181212	0.187802	0.266402	0.184693	0.140216	0.0322968	0.187772	0.154337	0.289642	0.50653	0.268833	0.547763	0.148796	0.302618	0.312826	0.218478	0.15695	0.0711704	0.102866	0.21145	0.0205363	0.162847	0.260377	0.203607	0.283977	0.078905	0.194616	0.151662	0.376372	0.179238	4.44712	0.141034	0.113521	0.181255	0.0794744	0.0971518	0.104592	0.0973767	0.345534	0.106594	0.048376	0.127203	0.159826	0
	macrolide-lincosamide-streptogramin__vatG	0	0	0	0	0	0	0	0	0	0	0	0	0	0	0	0	0.0148796	0	0.0208551	0	0	0	0	0.021145	0	0	0	0	0	0	0	0	0	0	0	0	0	0.0226569	0	0	0.0149418	0	0.0628244	0	0.0322506	0.0508813	0	0
	macrolide-lincosamide-streptogramin__vgaD	0	0	0	0	0	0	0	0	0	0	0	0	0	0	0	0	0	0	0	0	0	0	0	0	0	0	0	0	0	0	0.0176924	0	0	0	0	0	0	0	0	0	0	0	0	0.0152278	0.0161253	0	0	0
	macrolide-lincosamide-streptogramin__vgbA	0	0	0	0	0	0	0	0	0	0	0	0	0	0	0	0	0	0	0.0208551	0	0	0	0	0	0	0	0.0173584	0	0	0.0197263	0	0	0.0250915	0	0	0.0201476	0	0	0	0	0	0.0162294	0	0	0.048376	0	0	0
	macrolide-lincosamide-streptogramin__vgbB	0	0	0	0	0	0	0	0	0	0	0	0	0	0	0.0316274	0	0	0	0	0	0	0	0	0	0	0	0.0173584	0	0.0218444	0	0	0	0.0250915	0.0358476	0.0248443	0.0201476	0	0.0226569	0	0	0	0	0	0	0	0.0254406	0	0.0254433
multidrug		1.85391	1.34206	0.831301	1.70173	1.52218	0.764621	1.75825	2.97562	1.5624	3.14894	0.646771	1.15753	2.7516	1.8313	2.15066	1.00718	0.565424	1.3786	0.917624	1.00836	1.15751	1.06756	1.13153	0.782367	3.5117	1.09922	0.919997	1.38823	2.14075	1.24275	2.45924	1.45163	1.25457	1.77445	1.91301	0.946939	1.47578	1.35941	1.0133	2.3705	1.65854	0.632948	1.63344	2.32985	4.99885	2.08613	1.40647	1.17039
	multidrug__acrA	0	0	0	0	0	0	0	0	0	0	0	0	0	0	0	0	0	0	0	0	0	0	0	0	0	0	0	0	0	0	0	0	0	0	0	0	0	0	0	0.0194304	0	0	0	0	0	0	0	0
	multidrug__acrB	0.398247	0.115446	0.0815001	0.0733506	0.0724849	0.0536576	0.124321	1.02607	0.360555	1.56639	0.0625907	0	0	0	0.0316274	0.0353396	0.0743979	0.0336243	0.145986	0.050418	0.0784749	0.195719	0.411465	0.021145	1.29378	0.142491	0.0694337	0.0185097	0.0873776	0.0394525	0.707695	0.303325	0.0501829	0.0179238	0.0248443	0.0604429	0.0283803	0.0453138	0.0397372	0.446898	0.41837	0.0811472	0	0.502517	1.67703	0.0508813	0.0479477	0.279876
	multidrug__acrF	0	0	0	0	0	0	0	0	0.0600925	0.0161484	0	0	0	0	0	0	0	0.0168121	0.0208551	0	0	0	0	0	0	0	0	0	0	0	0	0.021666	0	0	0	0	0	0	0	0	0	0	0	0	0	0	0	0
	multidrug__adeB	0	0	0	0	0	0	0	0	0	0	0	0	0	0	0	0	0.0148796	0	0	0	0	0	0	0	0	0	0	0	0	0	0	0	0	0	0	0	0	0	0	0	0	0	0	0	0	0	0	0
	multidrug__adeJ	0	0	0	0	0	0.0536576	0.0177601	0.184693	0.0600925	0.274523	0	0	0	0	0	0	0	0	0.0208551	0.016806	0	0.0355852	0.0171444	0	0	0.0610678	0	0	0.0218444	0	0.123847	0.0433321	0	0	0	0.0201476	0	0	0.0397372	0.174873	0.0896507	0.0162294	0.0314122	0.0913667	0.338632	0	0.0319651	0.0254433
	multidrug__amrB	0.0274653	0	0	0	0	0	0.0177601	0.102607	0.100154	0.113039	0	0	0	0	0	0	0	0	0.0208551	0	0	0.0177926	0.0171444	0	0.102681	0	0	0	0	0	0.0530771	0	0	0	0	0	0.0283803	0.0226569	0	0.0194304	0	0	0	0.0304556	0.112877	0	0	0
	multidrug__bpeF	0	0.0144308	0	0	0	0	0	0	0	0	0	0	0	0	0	0	0	0	0	0	0	0	0	0	0	0	0.0173584	0	0	0	0	0	0	0.0179238	0	0	0	0	0	0	0	0	0	0	0	0	0	0
	multidrug__ceoB	0	0	0	0	0	0	0	0	0	0	0	0	0	0	0	0	0	0	0	0	0	0	0	0	0	0.0203559	0	0	0	0	0	0	0	0	0	0	0	0	0	0.0194304	0	0	0.0314122	0	0	0	0	0
	multidrug__cmeB	0	0	0	0	0	0	0	0	0	0	0	0	0.0181026	0	0	0	0	0	0	0	0	0	0	0	0	0	0	0	0	0	0	0	0	0	0	0	0	0	0	0	0	0	0	0	0	0	0	0
	multidrug__emrA	0	0	0	0	0	0	0	0	0	0	0	0	0	0	0	0	0.0148796	0	0	0	0	0	0	0	0.0205363	0.0203559	0	0	0	0	0	0	0	0	0	0	0	0	0	0	0	0	0	0	0	0	0	0
	multidrug__emrB	0	0	0	0	0	0	0	0	0	0	0	0	0	0	0	0	0	0	0	0	0	0	0	0	0.0205363	0	0	0	0	0	0	0	0	0	0	0	0	0	0	0	0	0	0	0	0	0	0	0
	multidrug__EmrB-QacA family major facilitator transporter	0.0549307	0.0144308	0	0.0146701	0	0.0134144	0	0.0205215	0	0	0	0	0	0	0.0158137	0	0	0.0336243	0.0417102	0.050418	0	0.106756	0.0171444	0.021145	0.0821451	0.142491	0.0347169	0.0185097	0.0218444	0.0591788	0.0176924	0.10833	0	0.107543	0.0745328	0.0402953	0.0283803	0.0226569	0.0198686	0.116582	0	0.0324589	0	0.0761389	0.0967519	0.0254406	0.0799128	0.127216
	multidrug__emrE	0	0	0	0	0	0	0	0	0	0	0	0	0	0	0	0.0176698	0	0	0	0	0	0	0	0	0	0	0	0	0	0	0	0	0	0	0	0	0	0	0	0	0	0	0	0	0	0	0	0
	multidrug__major_facilitator_superfamily_transporter	0.0137327	0	0	0.0440104	0	0.0268288	0	0	0	0	0	0.0154337	0	0	0	0	0.0148796	0.0840607	0	0	0	0.0177926	0	0.021145	0	0.0407118	0	0	0.109222	0.138084	0.0176924	0.151662	0	0.0358476	0.124221	0.0201476	0.0283803	0.0453138	0.0198686	0.0582911	0.0298836	0.0162294	0.0314122	0.13705	0.0967519	0.152644	0.0479477	0.0254433
	multidrug__marR	0.0686633	0.0144308	0	0.0733506	0	0	0	0	0	0	0	0	0	0	0	0.0353396	0	0.0168121	0.0208551	0.016806	0	0	0	0	0	0	0	0	0.131066	0.078905	0.0176924	0.0433321	0.0250915	0.0358476	0.17391	0	0	0.0906276	0.0198686	0.116582	0.0448253	0.0162294	0.0314122	0.0456833	0.0806266	0.127203	0.0479477	0.0508865
	multidrug__mdfA	0	0	0	0	0	0	0	0	0	0	0	0	0	0	0	0	0	0	0	0	0	0	0	0	0	0	0	0	0	0.0197263	0.0353847	0	0	0	0	0	0	0	0	0	0	0	0	0	0	0	0	0
	multidrug__mdtA	0.0274653	0	0	0	0	0	0	0	0	0	0	0	0	0	0	0	0.0148796	0	0	0	0	0	0.0342888	0	0	0	0	0.0370194	0	0	0	0	0	0	0	0	0	0	0	0	0	0	0	0	0	0	0	0
	multidrug__mdtB	0	0.0288616	0	0.0293402	0.0362424	0	0.0532804	0	0.0200308	0.0161484	0	0.0154337	0.0362052	0.0389638	0.0632547	0.0353396	0	0.0336243	0	0	0.0392375	0.0177926	0.0171444	0.0422901	0.0205363	0.0407118	0	0	0	0	0.0353847	0.021666	0	0	0	0.0201476	0	0.0453138	0	0.0194304	0.0448253	0	0	0.0609111	0.0322506	0	0	0.0254433
	multidrug__mdtC	0	0.0144308	0.0489001	0.0146701	0.0362424	0.0268288	0.0177601	0	0	0	0	0.0308674	0.0362052	0.0389638	0	0.0706791	0	0.0168121	0	0	0.0392375	0.0355852	0.0171444	0	0	0.0203559	0.0347169	0	0	0	0	0	0	0	0	0	0	0	0	0.0194304	0	0	0	0.0456833	0.0322506	0	0.0479477	0.0508865
	multidrug__mdtF	0.123594	0	0.0163	0	0.0181212	0	0	0.0615645	0.0200308	0.0968903	0	0	0	0	0	0	0	0.0336243	0	0	0	0	0.0171444	0	0.369653	0.0407118	0	0.0185097	0	0	0.106154	0.0433321	0	0	0.0248443	0	0	0	0	0.0582911	0.0747089	0	0.0314122	0	0.048376	0	0.0159826	0.0254433
	multidrug__mdtG	0	0	0	0	0	0	0	0	0	0	0	0	0	0	0	0	0	0	0	0	0	0	0	0	0	0	0	0	0	0	0.0176924	0	0	0	0	0	0	0	0	0	0	0	0	0	0	0	0	0
	multidrug__mdtK	0	0	0.0163	0	0	0	0	0	0	0	0	0	0	0	0	0	0	0	0	0	0	0	0	0	0	0	0	0	0	0	0	0	0	0	0	0.0201476	0	0	0	0	0	0.0162294	0	0	0.0322506	0	0	0
	multidrug__mepA	0	0	0	0	0	0	0	0	0	0	0	0	0	0	0	0	0	0.0168121	0	0.016806	0.0196187	0.0355852	0.0171444	0	0	0	0	0	0.0655332	0.0394525	0.0353847	0.0649981	0.125457	0.0716951	0.322975	0.0201476	0.0567606	0	0	0.194304	0	0.0324589	0.157061	0.106594	0.322506	0.457931	0.0639303	0.0254433
	multidrug__mexA	0.041198	0.0144308	0	0.0146701	0	0	0	0	0	0	0	0	0	0	0	0	0	0	0	0	0	0	0	0	0.123218	0	0	0	0	0	0	0	0	0	0	0	0	0	0	0	0.0448253	0	0	0	0	0	0	0
	multidrug__mexB	0.0274653	0	0.0163	0.0586805	0	0	0.0355203	0.0615645	0.140216	0.129187	0	0.0154337	0.0362052	0.0584458	0.0474411	0.0353396	0	0.0504364	0	0.016806	0.0196187	0.0355852	0.0171444	0	0.0616088	0.0203559	0	0.0370194	0	0.0197263	0.0884618	0	0.0250915	0.14339	0.0248443	0.0201476	0.0283803	0	0.0198686	0.0388607	0.104592	0	0	0.0609111	0.209629	0	0.0159826	0
	multidrug__mexD	0	0	0	0	0	0	0	0	0	0	0	0	0	0	0	0	0	0	0	0	0	0	0	0	0	0	0	0	0	0	0	0	0	0	0	0	0	0	0	0	0	0	0.0314122	0	0	0	0	0
	multidrug__mexF	0.0137327	0.0288616	0	0	0	0	0	0	0	0	0	0	0	0	0.0158137	0	0.0148796	0	0	0.016806	0.0196187	0	0	0	0.0205363	0	0	0	0	0	0	0.021666	0	0	0	0	0	0.0226569	0	0.0194304	0	0	0	0	0	0.0508813	0	0
	multidrug__mexT	0	0.0144308	0	0.0293402	0	0	0	0	0	0	0	0	0	0	0	0	0	0	0	0.016806	0	0	0	0	0	0	0	0	0	0	0	0	0	0	0	0	0	0	0	0	0	0	0	0	0	0	0.0159826	0
	multidrug__mexW	0	0	0	0	0	0	0	0	0	0	0	0	0	0	0	0	0	0	0	0	0	0.0177926	0	0	0	0	0	0	0	0	0.0176924	0.021666	0	0	0	0	0	0	0	0	0.0149418	0	0	0	0.0161253	0	0	0
	multidrug__multidrug_ABC_transporter	0.645435	0.981293	0.619401	1.24696	1.23224	0.523162	1.45633	1.10816	0.560863	0.322968	0.58418	1.06493	2.60678	1.63648	1.9609	0.689122	0.267832	0.806982	0.437957	0.621822	0.922081	0.462608	0.325744	0.634351	0.390189	0.44783	0.711696	1.18462	1.44173	0.670693	0.902311	0.454987	0.978567	1.1292	0.844705	0.644725	1.13521	0.838305	0.85435	0.582911	0.478137	0.373277	1.13084	0.654795	0.774015	0.941304	0.815111	0.457979
	multidrug__multidrug_transporter	0.288386	0.101016	0.0326	0.0586805	0.108727	0.0536576	0.0355203	0.348865	0.180277	0.581342	0	0.0154337	0.0181026	0.0584458	0	0.0883489	0.119037	0.100873	0.125131	0.100836	0.0196187	0.0889631	0.120011	0.021145	0.924132	0.0610678	0.0520753	0.0555291	0.0218444	0.0197263	0.230001	0.0433321	0.0250915	0.107543	0.0496885	0.0402953	0.113521	0.203912	0	0.330316	0.283894	0.0324589	0.125649	0.258872	0.886893	0.228966	0.0958954	0.0508865
	multidrug__norA	0.0549307	0	0	0.0440104	0	0.0134144	0	0	0	0.0322968	0	0	0	0	0	0	0	0.0840607	0.0625653	0.067224	0	0	0.0685776	0	0	0	0	0	0.174755	0.15781	0	0.0866642	0.0250915	0.0537713	0.223598	0.0402953	0.0283803	0.0226569	0	0.116582	0.0149418	0	0	0.213189	0.24188	0.0508813	0.0799128	0
	multidrug__ompF	0.0137327	0	0	0	0	0	0	0.041043	0	0	0	0	0	0	0	0	0	0	0	0	0	0	0	0	0	0	0	0	0	0	0	0	0	0	0	0	0	0	0	0	0	0	0	0	0	0	0	0
	multidrug__ompR	0	0	0	0	0.0181212	0	0	0	0	0	0	0	0	0	0	0	0	0	0	0	0	0	0	0	0.0205363	0.0203559	0	0	0.0218444	0	0	0	0	0	0	0	0	0	0	0	0	0	0	0.0152278	0	0	0	0
	multidrug__oprC	0	0	0	0	0	0	0	0	0	0	0	0	0	0	0	0	0.0148796	0	0	0	0	0	0	0	0	0	0	0	0	0	0	0	0	0.0179238	0	0	0	0	0	0	0.0149418	0	0	0	0	0	0	0
	multidrug__qacG	0	0	0	0	0	0	0	0	0	0	0	0	0	0	0	0	0	0	0	0	0	0	0	0	0	0	0	0	0	0	0	0	0	0	0	0	0	0	0	0.0194304	0	0	0	0	0	0	0	0
	multidrug__smeB	0.0137327	0	0	0	0	0	0	0.0205215	0.0600925	0	0	0	0	0	0	0	0.0148796	0.0336243	0.0208551	0.016806	0	0	0.0342888	0.021145	0.0410725	0	0	0	0.0218444	0	0.0530771	0.021666	0	0	0.0248443	0	0	0	0	0	0	0	0.0314122	0.0304556	0	0	0	0.0254433
	multidrug__smeD	0	0	0	0	0	0	0	0	0	0	0	0	0	0	0	0	0	0	0	0	0	0	0	0	0	0	0	0	0.0218444	0	0	0	0	0	0	0	0	0	0	0	0	0	0	0	0	0	0	0
	multidrug__smeE	0.0137327	0	0	0	0	0	0	0	0	0	0	0	0	0	0	0	0	0	0	0	0	0	0	0	0.0205363	0.0203559	0	0	0	0	0	0	0	0	0	0	0	0	0	0	0	0.0162294	0	0	0	0	0	0
	multidrug__smeF	0	0	0	0	0	0	0	0	0	0	0	0	0	0	0.0158137	0	0	0	0	0	0	0	0	0	0	0	0	0	0	0	0	0	0	0	0	0	0	0	0	0	0	0	0	0	0	0	0	0
	multidrug__TolC	0.0274653	0	0	0	0	0	0	0	0	0	0	0	0	0	0	0	0	0	0	0	0	0	0	0	0	0	0	0	0	0	0	0	0	0	0	0	0	0	0	0	0	0	0	0	0	0	0	0
	multidrug__ykkD	0	0	0	0	0	0	0	0	0	0	0	0	0	0	0	0	0	0.0168121	0	0	0	0	0	0	0	0	0	0.0185097	0	0	0	0	0	0.0358476	0	0	0	0	0	0	0	0	0	0	0	0	0	0
polymyxin		0.137327	0.0865847	0.0652001	0.0146701	0.0181212	0.0536576	0	0	0	0.0161484	0	0.0617348	0.0181026	0	0	0	0	0.0168121	0.0834204	0.016806	0.0784749	0.0355852	0.0171444	0.021145	0	0	0.0520753	0.0740389	0	0	0	0.021666	0	0.0358476	0	0.0201476	0.0851409	0	0	0.0194304	0.0149418	0	0	0	0	0	0.0479477	0.101773
	polymyxin__arnA	0.137327	0.0865847	0.0652001	0.0146701	0.0181212	0.0536576	0	0	0	0.0161484	0	0.0617348	0.0181026	0	0	0	0	0.0168121	0.0834204	0.016806	0.0784749	0.0355852	0.0171444	0.021145	0	0	0.0520753	0.0740389	0	0	0	0.021666	0	0.0358476	0	0.0201476	0.0851409	0	0	0.0194304	0.0149418	0	0	0	0	0	0.0479477	0.101773
quinolone		0.041198	0.0144308	0	0.0733506	0	0	0	0	0	0.0161484	0	0	0	0	0	0	0	0.0168121	0	0	0	0	0.0171444	0	0	0	0	0	0	0.0197263	0	0.021666	0	0	0	0.0604429	0	0.0226569	0	0.0582911	0	0	0	0.0152278	0.048376	0.0254406	0	0
	quinolone__norB	0.0274653	0.0144308	0	0.0440104	0	0	0	0	0	0.0161484	0	0	0	0	0	0	0	0.0168121	0	0	0	0	0.0171444	0	0	0	0	0	0	0.0197263	0	0.021666	0	0	0	0.0402953	0	0.0226569	0	0.0582911	0	0	0	0	0.048376	0.0254406	0	0
	quinolone__qepA	0.0137327	0	0	0.0293402	0	0	0	0	0	0	0	0	0	0	0	0	0	0	0	0	0	0	0	0	0	0	0	0	0	0	0	0	0	0	0	0.0201476	0	0	0	0	0	0	0	0.0152278	0	0	0	0
rifamycin		0.0961287	0.0577231	0	0.102691	0.0181212	0.0536576	0.0355203	0	0	0	0	0.0308674	0	0.0194819	0.0158137	0.0353396	0	0.100873	0.0208551	0.016806	0.0392375	0.0177926	0	0.0422901	0	0.0407118	0.0520753	0.0370194	0.0436888	0.0197263	0	0.021666	0	0.0716951	0.0745328	0.0402953	0	0.0226569	0.0397372	0	0.0149418	0.0649178	0.0314122	0.0304556	0.0161253	0.0254406	0.0319651	0.0763298
	rifamycin__ADP-ribosylating transferase_arr	0.041198	0	0	0.0146701	0	0.0268288	0.0177601	0	0	0	0	0	0	0.0194819	0.0158137	0	0	0	0	0	0	0	0	0	0	0	0	0	0.0218444	0	0	0.021666	0	0	0.0248443	0	0	0	0.0198686	0	0	0.0162294	0	0	0	0	0	0.0254433
	rifamycin__rifampin monooxygenase	0.0549307	0.0577231	0	0.0880207	0.0181212	0.0268288	0.0177601	0	0	0	0	0.0308674	0	0	0	0.0353396	0	0.100873	0.0208551	0.016806	0.0392375	0.0177926	0	0.0422901	0	0.0407118	0.0520753	0.0370194	0.0218444	0.0197263	0	0	0	0.0716951	0.0496885	0.0402953	0	0.0226569	0.0198686	0	0.0149418	0.0486883	0.0314122	0.0304556	0.0161253	0.0254406	0.0319651	0.0508865
sulfonamide		0.082396	0.158739	0.0489001	0.102691	0.108727	0.0268288	0.0355203	0.041043	0.0400617	0.0322968	0.104318	0.0617348	0.307745	0.0389638	0.0474411	0.159028	0.0297592	0.319431	0.0625653	0.100836	0.0980937	0.213511	0.0342888	0.0422901	0.0410725	0.10178	0.0867922	0.129568	0.0655332	0.0986313	0.106154	0.0649981	0	0.0896189	0.0745328	0.362658	0.227043	0.271883	0.0794744	0.0388607	0.0597671	0	0.0628244	0.0609111	0.0161253	0.0508813	0.0159826	0.101773
	sulfonamide__sul1	0	0.0721539	0	0	0	0	0	0	0	0	0	0	0	0	0	0	0	0.0168121	0.0208551	0.016806	0.0588562	0.0177926	0	0.0422901	0	0.0203559	0.0173584	0.0555291	0	0.0197263	0.0353847	0.0433321	0	0.0179238	0	0.120886	0.0567606	0.0226569	0	0	0.0149418	0	0	0.0304556	0	0.0254406	0.0159826	0.101773
	sulfonamide__sul2	0.082396	0.0865847	0.0489001	0.102691	0.108727	0.0268288	0.0355203	0.041043	0.0400617	0.0322968	0.104318	0.0617348	0.307745	0.0389638	0.0474411	0.159028	0.0297592	0.302618	0.0417102	0.08403	0.0392375	0.195719	0.0342888	0	0.0410725	0.0814237	0.0694337	0.0740389	0.0655332	0.078905	0.0707695	0.021666	0	0.0716951	0.0745328	0.241772	0.170282	0.249226	0.0794744	0.0388607	0.0448253	0	0.0628244	0.0304556	0.0161253	0.0254406	0	0
tetracenomycin_C		0	0	0.0163	0	0	0.0402432	0	0	0	0	0	0	0.0181026	0	0.0158137	0	0	0	0	0	0	0	0	0	0	0	0.0347169	0	0	0	0	0	0	0	0	0	0	0	0	0	0	0	0	0	0	0	0	0
	tetracenomycin_C__tcmA	0	0	0.0163	0	0	0.0402432	0	0	0	0	0	0	0.0181026	0	0.0158137	0	0	0	0	0	0	0	0	0	0	0	0.0347169	0	0	0	0	0	0	0	0	0	0	0	0	0	0	0	0	0	0	0	0	0
tetracycline		845.232	709.432	724.259	731.628	783.67	1045.12	659.043	775.897	915.028	1023.86	742.889	761.839	748.652	560.008	759.626	751.178	725.752	703.386	697.853	772.723	652.029	924.219	1043.96	606.25	886.756	916.118	580.275	511.942	845.772	596.266	897.605	884.69	557.934	564.904	672.037	1084.23	693.416	666.226	755.464	968.856	827.834	889.779	633.49	970.086	1510.09	1096.67	711.544	717.627
	tetracycline__tet32	3.80395	2.8573	2.5754	3.18342	1.68527	4.467	2.94818	2.40101	2.02311	3.4719	4.02667	3.76582	2.91452	1.79234	2.40368	4.41745	8.85335	3.07662	2.77373	8.77273	3.33518	3.34501	3.85749	3.53122	2.36167	2.23915	3.47169	1.96203	8.51932	3.35346	8.54541	6.52148	3.5379	4.03285	15.9749	2.35727	3.4624	2.56023	1.21198	2.89512	2.95847	2.06114	2.73286	3.62421	2.88643	2.51862	2.22158	3.43484
	tetracycline__tet34	0	0	0	0	0	0	0	0	0	0.0161484	0	0	0	0	0	0	0	0	0	0	0	0	0	0	0	0	0	0	0	0	0	0	0	0	0	0	0	0	0	0	0	0	0	0	0	0	0	0
	tetracycline__tet35	0.796495	1.21219	0.994301	1.21762	1.4497	0.724378	0.905767	0.513037	1.26194	0.387561	0.834543	1.09579	1.62924	1.65596	1.83439	0.989508	0.773738	1.98383	0.896769	0.823494	1.03979	0.729497	0.445754	0.993817	0.780378	0.44783	1.42339	1.55482	0.851932	0.670693	0.477694	0.584983	1.63094	1.03958	1.39128	1.22901	1.13521	1.40473	1.0133	0.54405	0.702264	0.89262	1.09943	0.609111	0.451509	0.992185	1.02288	0.585195
	tetracycline__tet36	0	0	0	0	0	0	0	0	0	0	0	0	0	0	0	0	0	0	0	0	0	0	0	0	0	0	0	0	0	0.0394525	0	0	0	0	0	0	0	0	0	0	0	0	0	0	0	0	0	0
	tetracycline__tet37	1.4282	0.764832	0.586801	0.381423	0.942303	0.523162	0.248642	1.21077	1.00154	0.5006	1.10577	0.54018	0.307745	0.623421	0.442783	0.318056	0.624942	0.874231	1.00104	0.773076	0.922081	1.81485	1.37155	0.422901	0.903596	0.773525	0.173584	0.351685	0.524266	0.690419	0.176924	1.38663	0.652378	0.752799	0.198754	1.06783	1.61768	1.26879	0.615927	1.57386	1.8229	3.92753	1.85332	1.23345	0.51601	0.178084	1.1028	3.30762
	tetracycline__tet40	15.614	10.8087	25.9007	15.6384	13.6634	43.6907	23.2658	19.2697	13.8413	25.9989	20.801	18.9063	20.0396	14.6309	19.0397	20.8327	24.8638	23.3016	29.5934	32.2843	16.3228	26.0128	17.6244	16.9795	7.59842	17.4857	17.6362	6.6635	29.3807	26.3937	18.347	36.8106	14.528	14.1598	42.906	22.3034	28.579	24.7187	32.7832	24.5988	16.7946	18.7612	29.2134	24.9736	23.2527	21.8535	15.3752	14.1973
	tetracycline__tet44	36.625	30.752	29.7638	57.2135	13.301	36.6482	42.1803	33.9425	10.7966	18.6029	36.4069	30.7902	58.1999	20.9236	31.3427	32.6184	25.4441	25.5208	35.4537	42.8217	20.4231	32.6316	17.5216	12.7293	3.7376	10.5037	22.4097	26.3763	72.3705	28.0705	35.8978	40.5588	44.0857	56.8901	16.596	20.8931	25.7409	12.9824	15.9942	28.8541	7.20194	7.70899	13.9784	23.7249	27.1873	15.6206	15.7428	9.33768
	tetracycline__tetA	0	0	0	0	0	0.952423	0	0.0205215	0	0	0	0	0	0	0.0316274	0	2.54441	0	0	0.016806	0.0196187	0	0.085722	0	0	0	0	0	0.218444	0	0	0.021666	0	0	0	0	0	0.0453138	0	0	0	0	0	0.0152278	0	0	0.0159826	0.0254433
	tetracycline__tetC	0.0274653	0	0	0	0	0	0	0	0	0	0	0	0	0	0	0	0	0	0.0208551	0	0	0	0	0	0	0	0.0173584	0	0	0	0	0.021666	0	0	0	0	0	0	0	0	0	0	0	0	0	0	0	0
	tetracycline__tetG	0	0	0	0	0	0	0	0	0	0	0	0	0	0	0	0	0	0	0	0.016806	0	0	0.0342888	0	0	0	0.0520753	0.0185097	0	0	0	0	0	0	0	0	0.0567606	0.0226569	0	0	0.0149418	0	0	0.0152278	0	0.0254406	0.0319651	0.0254433
	tetracycline__tetH	0	0	0	0	0.0181212	0	0	0	0	0	0	0	0	0	0	0	0	0	0	0	0	0	0	0	0	0	0	0	0	0	0	0	0	0	0	0	0	0	0	0.0582911	0.0149418	0	0	0	0.0161253	0	0	0
	tetracycline__tetJ	0	0	0	0	0	0	0	0	0	0	0	0	0	0	0	0	0	0	0	0	0	0	0	0	0	0	0	0	0	0	0.0176924	0	0	0	0	0	0	0	0	0	0	0	0	0	0	0	0	0
	tetracycline__tetL	0.0274653	0.1876	0	0.0293402	0.163091	0	0	0.328344	0.0400617	0	0	0.0154337	0.0543079	0.175337	0.0316274	0.0353396	0.0148796	0.0504364	0.0834204	0	0.0784749	0	0.222877	0.021145	0.123218	0	0.0520753	0	0.131066	0.0197263	0	0	0.150549	0.125466	0.0496885	0.0201476	0	0.0453138	0.0794744	0.0194304	0.0896507	0	0	0	0	0	0.0479477	0
	tetracycline__tetM	15.0373	16.4944	12.7629	13.9513	13.9533	16.3522	15.0606	13.7699	11.4977	13.3547	15.0218	16.8227	17.9216	17.3974	20.4787	21.1154	26.2327	20.3091	15.0991	24.7888	17.3626	12.0812	10.9381	18.5442	12.7325	12.641	19.0769	14.345	26.2351	17.2013	21.2485	20.5611	17.3884	18.5332	34.2602	14.1638	17.1417	14.8176	11.1065	12.3188	14.9717	11.0523	16.3658	12.1365	12.8519	16.7654	14.2724	15.3423
	tetracycline__tetO	14.227	13.0887	6.94381	8.14192	7.30285	23.5155	11.473	9.54249	7.63175	17.1819	15.3556	14.7855	6.62556	9.33184	8.61846	19.9845	40.0558	11.9871	8.86341	42.3847	11.732	10.4443	18.9274	12.7293	15.0942	7.45027	11.2309	7.55196	37.7908	13.3744	45.7525	20.9944	14.2269	13.6938	59.2784	5.17794	12.3171	10.0823	4.70886	11.0364	15.1211	7.05981	10.3974	13.1111	10.0461	5.49518	8.79041	18.4209
	tetracycline__tetP	0	0.0288616	0	0	0	0.0134144	0	0	0	0	0	0	0	0	0	0	0.0297592	0	0	0	0	0	0	0	0	0	0	0	0.0655332	0	0	0	0	0	0	0	0	0	0.0596058	0	0	0	0	0	0	0	0	0
	tetracycline__tetQ	503.371	313.87	388.723	361.927	467.962	645.354	325.277	436.861	641.908	738.999	442.454	393.884	238.303	140.426	249.524	270.86	363.136	214.977	315.684	351.514	256.024	630.446	791.728	196.818	645.619	639.033	161.694	150.206	283.846	161.44	491.176	382.319	181.035	147.083	139.65	733.495	294.928	312.28	450.838	662.517	554.445	608.685	263.706	678.322	1200.13	733.937	341.228	399.994
	tetracycline__tetracycline_resistance_protein	37.3941	48.3143	38.5495	40.7683	38.9063	41.3969	34.7211	37.6159	32.5902	30.795	31.3997	42.2421	61.6575	52.4064	63.3022	58.4163	34.5355	61.2466	43.3369	40.7377	47.6735	31.7776	28.3054	51.6362	28.0115	34.5644	52.3357	44.3493	58.4775	54.622	40.1794	56.4617	43.358	45.5623	58.3343	40.9199	48.4168	43.388	35.8231	34.3723	32.4984	34.5363	45.3278	33.9123	34.4598	45.7423	46.4453	38.1903
	tetracycline__tetS	0	0.0288616	0.0326	0.0440104	0	0	0.0355203	0.0205215	0.0200308	0	0	0.0308674	0	0.0194819	0.0632547	0.0706791	0.0297592	0.0168121	0	0.016806	0	0.0355852	0.0342888	0.0422901	0.0205363	0	0.0173584	0.0555291	0	0.0394525	0.0530771	0.129996	0	0.0358476	0.0496885	0	0	0.0226569	0	0.0582911	0.0448253	0.0162294	0	0	0.0322506	0	0	0.0254433
	tetracycline__tetT	0	0	0	0	0	0	0	0	0	0	0	0	0	0	0	0	0	0.0336243	0	0	0	0	0	0.0422901	0	0	0	0	0.0436888	0	0.0353847	0	0	0.0358476	0.0248443	0	0	0	0.0198686	0	0.0298836	0	0	0	0	0	0	0
	tetracycline__tetV	0	0	0	0.0146701	0	0	0	0	0	0	0	0	0.0181026	0	0	0	0	0	0	0	0	0	0	0	0	0	0	0	0	0	0	0	0	0	0	0	0	0	0	0	0	0	0	0	0	0	0	0
	tetracycline__tetW	216.605	270.895	216.986	229.015	224.268	230.58	202.448	219.149	191.154	173.434	174.837	238.466	340.818	300.587	362.497	321.431	198.389	339.807	244.547	227.452	276.173	174.421	150.716	291.506	168.705	190.43	290.58	258.266	326.683	289.72	234.636	318.144	237.29	262.96	303.274	242.557	259.737	242.225	201.13	189.699	180.751	194.624	248.722	177.891	198.116	253.516	265.103	213.978
	tetracycline__tetX	0.274653	0.129877	0.4401	0.102691	0.0543637	0.898765	0.479524	1.25181	1.26194	1.11424	0.646771	0.493879	0.162924	0.0389638	0.0158137	0.0883489	0.223194	0.201746	0.500522	0.319314	0.922081	0.4804	2.14305	0.253741	1.06789	0.54961	0.104151	0.240626	0.633488	0.63124	1.06154	0.173328	0.0501829	0	0.0496885	0.0402953	0.283803	0.36251	0.0794744	0.310886	0.373544	0.454425	0.0942366	0.517745	0.145128	0.0254406	0.143843	0.763298
unclassified		0.796495	0.101016	0.1793	0.117361	0.344303	0.147558	0.106561	1.47755	0.640987	1.9701	0.0208636	0.0308674	0	0.0194819	0.0316274	0.0353396	0.193435	0.0504364	0.229406	0.285702	0.176569	0.569364	0.445754	0.021145	3.86082	0.468186	0.0694337	0.0555291	0.1966	0.138084	1.06154	0.541651	0.0752744	0.358476	0.198754	0.120886	0.0567606	0.113284	0.0596058	0.796645	1.06087	0.0811472	0	0.746161	2.80581	0.127203	0.143843	0.254433
	unclassified__16S rRNA methylase	0	0	0	0	0	0	0	0	0	0	0	0	0	0	0	0	0	0	0	0	0	0	0	0	0	0	0	0	0	0	0.0176924	0	0	0	0	0	0	0	0	0	0	0	0	0	0	0	0	0
	unclassified__antibiotic resistance rRNA adenine methyltransferase	0	0	0	0	0	0	0	0	0	0	0	0	0	0	0	0	0	0	0	0	0	0	0	0	0	0	0	0	0	0	0	0.021666	0	0	0	0	0	0	0	0	0	0	0	0	0	0	0	0
	unclassified__cAMP-regulatory protein	0.769029	0.0865847	0.1793	0.102691	0.326182	0.134144	0.106561	1.47755	0.640987	1.9701	0.0208636	0.0308674	0	0.0194819	0	0.0176698	0	0.0168121	0.166841	0.16806	0.137331	0.462608	0.377177	0.021145	3.75814	0.284983	0.0173584	0	0.109222	0.0197263	0.97308	0.324991	0	0.0179238	0.0248443	0	0.0283803	0.0453138	0.0198686	0.699493	1.03098	0.0486883	0	0.654795	2.69293	0.0508813	0.0639303	0.203546
	unclassified__thiostrepton resistance methylase tsnR	0	0.0144308	0	0	0	0	0	0	0	0	0	0	0	0	0	0	0	0	0	0	0	0	0	0	0	0	0	0	0	0	0	0	0	0	0	0	0	0	0	0	0	0	0	0	0	0	0	0
	unclassified__tmrB	0	0	0	0	0	0	0	0	0	0	0	0	0	0	0	0	0	0	0	0	0	0	0	0	0	0	0	0	0	0.0197263	0	0	0	0	0	0	0	0	0	0	0	0	0	0	0	0	0	0
	unclassified__transcriptional regulatory protein CpxR cpxR	0	0	0	0.0146701	0.0181212	0	0	0	0	0	0	0	0	0	0	0	0	0	0	0	0	0	0.0342888	0	0	0	0	0	0	0.0197263	0.0353847	0	0	0	0	0.0402953	0	0	0.0198686	0.0194304	0.0149418	0	0	0	0	0.0508813	0	0
	unclassified__truncated putative response regulator ArlR	0.0274653	0	0	0	0	0.0134144	0	0	0	0	0	0	0	0	0.0316274	0.0176698	0.193435	0.0336243	0.0625653	0.117642	0.0392375	0.106756	0.0342888	0	0.102681	0.183203	0.0520753	0.0555291	0.0873776	0.078905	0.0353847	0.194994	0.0752744	0.340552	0.17391	0.0805906	0.0283803	0.0679707	0.0198686	0.0777214	0.0149418	0.0324589	0	0.0913667	0.112877	0.0254406	0.0799128	0.0508865
vancomycin		2.8152	2.98717	2.5428	3.28611	4.25849	3.0719	2.7173	2.72936	2.70416	1.38876	3.44249	3.54975	3.85586	4.75359	5.23433	3.69299	3.54134	4.42159	4.96351	1.98311	4.68888	3.11371	1.62872	4.41931	2.50542	2.05595	4.86036	3.79449	4.49995	4.20169	2.86616	5.00486	5.92158	6.29125	5.06823	5.01676	6.69775	4.30481	3.99359	2.15677	1.74819	3.89507	3.95794	5.51246	1.90279	5.62238	3.26044	2.92598
	vancomycin__vanA	0	0.0144308	0.0326	0	0	0.0402432	0.0177601	0	0	0.0161484	0.0208636	0	0	0.0194819	0.0158137	0	0.0297592	0.134497	0.125131	0.033612	0	0.0355852	0.0342888	0.0422901	0	0.10178	0.0173584	0.0925486	0.152911	0.078905	0.0176924	0.10833	0	0.107543	0.0496885	0.181329	0.170282	0.226569	0	0.0777214	0.0298836	0.0324589	0.125649	0.0152278	0.048376	0.203525	0.111878	0.0508865
	vancomycin__vanB	0	0.0144308	0	0	0	0	0	0	0	0	0	0	0	0	0	0	0	0	0	0	0	0	0	0	0	0	0	0	0	0	0	0	0	0.0179238	0	0	0	0	0	0	0	0	0	0	0	0	0	0
	vancomycin__vanC	0	0	0	0	0	0	0.0355203	0	0	0	0	0	0	0	0.0158137	0	0	0	0	0	0	0	0	0	0	0	0	0	0	0	0	0	0	0	0	0	0	0	0	0	0	0	0	0	0	0	0	0
	vancomycin__vanD	0	0	0	0	0	0	0	0	0	0	0.0208636	0.0154337	0	0.0194819	0.0158137	0	0	0	0	0	0.0196187	0	0	0	0	0	0	0	0	0	0	0	0	0	0	0	0.0283803	0	0	0	0	0	0	0	0	0	0.0159826	0
	vancomycin__vanE	0	0	0	0	0	0	0	0	0	0	0	0	0	0	0	0	0.0446387	0	0	0	0	0	0.0171444	0	0	0.0407118	0	0	0.0436888	0.0197263	0	0.021666	0	0.0537713	0.0248443	0.0604429	0.0567606	0	0	0	0.0149418	0	0	0.0304556	0	0.0763219	0.0159826	0
	vancomycin__vanG	0.659168	0.649385	0.521601	0.880207	1.41345	0.710964	0.603845	0.677209	0.540832	0.355265	0.688498	0.972323	1.14047	0.91565	1.02789	0.759801	0.520785	0.891043	1.10532	0.235284	0.961318	0.515986	0.394321	1.09954	0.718769	0.346051	0.711696	0.703369	1.09222	1.02577	0.760772	1.10497	1.20439	1.66691	1.14284	1.08797	1.4474	0.770334	0.735138	0.466329	0.283894	0.58426	0.973779	2.04052	0.112877	1.06851	0.511442	0.788741
	vancomycin__vanH	0	0	0.0163	0.0293402	0	0.0134144	0	0	0	0	0	0	0	0	0	0	0.0297592	0.100873	0.229406	0.033612	0.0784749	0.0889631	0.137155	0.0634351	0.0410725	0.0814237	0.190943	0.240626	0.305822	0.295894	0.0353847	0.129996	0.200732	0.250933	0.223598	0.463396	0.141902	0.226569	0.0794744	0.0388607	0.0448253	0.178524	0.0314122	0.13705	0.145128	0.305288	0.159826	0.0763298
	vancomycin__vanN	0	0.0288616	0	0.0293402	0.0543637	0	0	0	0	0	0	0.0154337	0.0905131	0	0	0.0176698	0	0.0168121	0.0208551	0	0	0	0	0	0.0205363	0	0	0.0370194	0.0218444	0	0	0	0.0501829	0	0.0248443	0	0	0	0	0	0	0	0	0	0	0	0	0
	vancomycin__vanR	0.906356	0.995724	0.945401	1.65772	1.39533	1.27437	1.15441	1.16972	0.620956	0.339116	1.71081	1.4662	1.412	2.8054	3.06785	1.57261	1.62187	1.39541	2.14807	0.857106	1.90302	0.907423	0.600054	0.888092	1.12949	0.651389	1.66641	1.61035	2.3592	2.0318	1.36231	2.25327	1.88186	1.32636	2.03723	1.65211	1.92986	1.6313	1.13251	0.777214	0.582729	1.23344	0.84813	2.51258	0.628887	1.98437	0.990919	0.992287
	vancomycin__vanS	1.05742	1.11117	0.684601	0.498784	0.833576	0.979252	0.621605	0.574602	1.44222	0.549045	0.813679	0.740818	0.923234	0.681867	0.838125	1.04252	1.16061	1.41222	1.18874	0.705852	1.41255	1.47679	0.27431	1.83962	0.575015	0.712457	2.10037	0.925486	0.34951	0.355073	0.583848	1.16997	1.83168	1.63106	1.46581	1.00738	2.015	0.996903	1.52988	0.621772	0.597671	1.39573	1.47637	0.502517	0.709514	1.32291	1.18271	0.636082
	vancomycin__vanT	0	0	0	0	0	0	0	0	0	0	0	0	0	0	0	0	0	0	0	0	0	0	0	0	0	0	0	0	0	0	0	0	0	0	0	0	0.0283803	0	0	0	0	0	0	0	0	0	0	0
	vancomycin__vanW	0.123594	0.0432924	0.2771	0.0293402	0.489273	0.0402432	0.159841	0.246258	0.0600925	0.0322968	0.104318	0.169771	0.217231	0.155855	0.142323	0.106019	0.0148796	0.218558	0	0.016806	0.255044	0	0	0.401756	0	0.0203559	0.0694337	0.0370194	0.0218444	0.0394525	0	0.021666	0.501829	0.985808	0	0.282067	0.652747	0.249226	0.317898	0.0194304	0.0448253	0.29213	0.28271	0.0152278	0.0161253	0.305288	0.143843	0.279876
	vancomycin__vanX	0.0137327	0.0432924	0.0163	0.0440104	0.0362424	0	0.0532804	0	0	0	0	0.0771685	0.0362052	0.0779277	0.0158137	0.0883489	0.0297592	0.168121	0.0625653	0	0	0	0	0.0422901	0	0.0610678	0.0347169	0.0740389	0.0873776	0.177536	0.0707695	0.0866642	0.200732	0.179238	0.0745328	0.181329	0.141902	0.158598	0.0397372	0.0194304	0.104592	0.0486883	0.125649	0.0761389	0.145128	0.228966	0.0639303	0.101773
	vancomycin__vanY	0.0549307	0.0865847	0.0489001	0.117361	0.0362424	0.0134144	0.0710405	0.0615645	0.0400617	0.0968903	0.0834543	0.0926022	0.0362052	0.0779277	0.0948821	0.106019	0.0892775	0.0840607	0.0834204	0.100836	0.0392375	0.0889631	0.171444	0.0422901	0.0205363	0.0407118	0.0694337	0.0740389	0.0655332	0.177536	0.0353847	0.10833	0.0501829	0.0716951	0.0248443	0.100738	0.0851409	0.0453138	0.158949	0.136013	0.0448253	0.129836	0.0942366	0.182733	0.0967519	0.127203	0.0639303	0
	vancomycin__vanZ	0	0	0	0	0	0	0	0	0	0	0	0	0	0	0	0	0	0	0	0	0.0196187	0	0	0	0	0	0	0	0	0	0	0	0	0	0	0	0	0	0	0	0	0	0	0	0	0	0	0

## Sheet: Table S3
Table S3. Number of ARG-like contigs and abundances (calculated as number of contigs per millon of metagenomic contigs) based on metagenomic sequencing of ruminal microbiome of 48 beef steers
Class	Subtype	Sample ID
		101	103	104	105	106	107	112	201	202	203	205	206	207	208	209	210	301	302	303	304	305	307	308	401	402	403	404	407	501	503	505	506	601	604	608	611	612	701	702	703	704	705	706	707	708	709	710	712
aminoglycoside		6	9	5	11	7	7	7	5	5	4	5	10	7	7	5	5	5	7	5	7	4	5	6	4	8	9	7	10	5	10	3	6	5	10	4	8	4	8	5	8	6	8	5	7	4	7	8	6
	aminoglycoside__aac(6')-I	0	0	0	1	2	0	0	0	0	0	0	1	0	1	0	0	0	0	0	1	0	0	0	0	0	0	0	0	0	1	0	1	0	2	0	0	0	0	0	0	0	0	1	0	0	0	1	0
	aminoglycoside__aadA	1	1	1	2	1	1	0	1	2	1	1	1	1	1	1	0	1	1	1	1	1	1	1	1	0	2	0	0	2	2	1	0	2	1	1	2	1	0	1	2	1	1	1	1	1	3	1	1
	aminoglycoside__aadE	2	4	2	3	1	3	3	3	1	2	2	3	3	3	2	2	2	3	3	4	2	2	2	2	3	4	5	5	2	6	2	2	2	3	1	2	2	3	2	5	4	5	2	4	1	3	4	2
	aminoglycoside__aadK	0	0	0	0	0	0	0	0	0	0	0	0	0	0	0	0	0	0	0	0	0	0	0	0	0	0	0	0	0	0	0	0	0	0	0	1	0	1	0	0	0	0	0	0	0	0	0	0
	aminoglycoside__ant(9)-I	1	2	1	2	1	1	1	1	1	1	1	1	2	2	1	0	1	1	1	1	1	2	3	1	3	3	1	1	1	1	0	3	1	1	1	1	1	1	1	1	1	1	1	1	2	1	1	1
	aminoglycoside__aph(3''')-III	1	0	1	1	0	1	1	0	1	0	0	1	0	0	0	0	1	1	0	0	0	0	0	0	2	0	0	1	0	0	0	0	0	1	0	1	0	0	0	0	0	1	0	0	0	0	1	1
	aminoglycoside__aph(3'')-I	0	0	0	0	0	0	0	0	0	0	0	0	1	0	0	0	0	0	0	0	0	0	0	0	0	0	0	0	0	0	0	0	0	0	0	0	0	0	0	0	0	0	0	0	0	0	0	0
	aminoglycoside__aph(6)-I	0	0	0	0	0	0	0	0	0	0	1	0	0	0	0	0	0	0	0	0	0	0	0	0	0	0	0	0	0	0	0	0	0	0	0	0	0	0	0	0	0	0	0	0	0	0	0	0
	aminoglycoside__bifunctional aminoglycoside N-acetyltransferase and aminoglycoside phosphotransferase	0	1	0	2	1	1	1	0	0	0	0	2	0	0	1	2	0	1	0	0	0	0	0	0	0	0	0	2	0	0	0	0	0	1	1	1	0	3	0	0	0	0	0	1	0	0	0	1
	aminoglycoside__rmtD	1	1	0	0	1	0	1	0	0	0	0	1	0	0	0	1	0	0	0	0	0	0	0	0	0	0	1	1	0	0	0	0	0	1	0	0	0	0	1	0	0	0	0	0	0	0	0	0
bacitracin		16	18	23	17	9	35	17	21	13	31	15	21	20	20	27	32	29	22	11	28	26	22	15	16	29	22	27	13	22	26	24	28	11	22	19	16	13	20	8	23	18	28	10	24	21	9	27	15
	bacitracin__bacA	16	17	23	17	9	32	17	20	13	29	14	21	20	20	25	30	28	19	11	28	25	21	14	15	28	21	24	12	21	26	24	28	11	20	18	14	11	20	7	23	17	27	9	22	21	9	27	15
	bacitracin__bcrA	0	1	0	0	0	3	0	1	0	2	1	0	0	0	2	2	1	3	0	0	1	1	1	1	1	1	3	1	1	0	0	0	0	2	1	2	2	0	1	0	1	1	1	2	0	0	0	0
beta-lactam		0	1	0	1	0	1	0	0	0	2	0	1	0	0	0	0	2	1	2	1	0	1	0	0	2	0	1	1	1	0	0	0	0	1	0	0	4	0	0	2	3	0	0	0	1	0	2	0
	beta-lactam__CfxA3	0	0	0	0	0	0	0	0	0	2	0	1	0	0	0	0	1	0	0	1	0	1	0	0	1	0	1	0	1	0	0	0	0	0	0	0	0	0	0	2	0	0	0	0	0	0	1	0
	beta-lactam__class A beta-lactamase	0	1	0	1	0	0	0	0	0	0	0	0	0	0	0	0	0	1	2	0	0	0	0	0	0	0	0	0	0	0	0	0	0	1	0	0	0	0	0	0	0	0	0	0	0	0	0	0
	beta-lactam__fmtC	0	0	0	0	0	0	0	0	0	0	0	0	0	0	0	0	0	0	0	0	0	0	0	0	0	0	0	0	0	0	0	0	0	0	0	0	0	0	0	0	0	0	0	0	1	0	0	0
	beta-lactam__PBP-1A	0	0	0	0	0	1	0	0	0	0	0	0	0	0	0	0	1	0	0	0	0	0	0	0	1	0	0	0	0	0	0	0	0	0	0	0	1	0	0	0	1	0	0	0	0	0	1	0
	beta-lactam__PBP-1B	0	0	0	0	0	0	0	0	0	0	0	0	0	0	0	0	0	0	0	0	0	0	0	0	0	0	0	1	0	0	0	0	0	0	0	0	0	0	0	0	1	0	0	0	0	0	0	0
	beta-lactam__PBP-2X	0	0	0	0	0	0	0	0	0	0	0	0	0	0	0	0	0	0	0	0	0	0	0	0	0	0	0	0	0	0	0	0	0	0	0	0	1	0	0	0	1	0	0	0	0	0	0	0
	beta-lactam__penA	0	0	0	0	0	0	0	0	0	0	0	0	0	0	0	0	0	0	0	0	0	0	0	0	0	0	0	0	0	0	0	0	0	0	0	0	2	0	0	0	0	0	0	0	0	0	0	0
carbomycin		0	0	0	0	0	0	0	0	0	0	0	0	0	1	0	0	0	0	0	0	0	0	0	0	0	0	0	0	0	0	0	0	0	0	0	0	0	0	0	0	0	0	0	0	0	0	0	0
	carbomycin__carA	0	0	0	0	0	0	0	0	0	0	0	0	0	1	0	0	0	0	0	0	0	0	0	0	0	0	0	0	0	0	0	0	0	0	0	0	0	0	0	0	0	0	0	0	0	0	0	0
chloramphenicol		3	1	0	1	1	0	0	0	0	0	1	1	1	0	0	1	0	1	2	0	0	0	0	1	1	0	0	0	0	0	0	1	1	1	1	0	0	0	0	0	0	0	0	0	0	0	1	0
	chloramphenicol__cat_chloramphenicol acetyltransferase	3	1	0	0	1	0	0	0	0	0	1	1	1	0	0	1	0	1	2	0	0	0	0	1	0	0	0	0	0	0	0	1	1	0	1	0	0	0	0	0	0	0	0	0	0	0	1	0
	chloramphenicol__catB	0	0	0	0	0	0	0	0	0	0	0	0	0	0	0	0	0	0	0	0	0	0	0	0	1	0	0	0	0	0	0	0	0	0	0	0	0	0	0	0	0	0	0	0	0	0	0	0
	chloramphenicol__chloramphenicol and florfenicol resistance gene	0	0	0	1	0	0	0	0	0	0	0	0	0	0	0	0	0	0	0	0	0	0	0	0	0	0	0	0	0	0	0	0	0	1	0	0	0	0	0	0	0	0	0	0	0	0	0	0
fosfomycin		0	0	0	0	0	0	0	0	0	0	0	0	0	0	0	0	0	0	0	0	0	0	0	0	0	0	0	0	0	0	0	0	0	0	0	0	0	0	0	1	0	0	0	1	1	1	0	0
	fosfomycin__fosB	0	0	0	0	0	0	0	0	0	0	0	0	0	0	0	0	0	0	0	0	0	0	0	0	0	0	0	0	0	0	0	0	0	0	0	0	0	0	0	1	0	0	0	1	1	1	0	0
fosmidomycin		1	0	1	0	0	0	1	1	1	0	0	0	0	1	0	2	0	1	0	0	0	0	1	0	0	0	0	0	2	0	0	0	0	1	1	1	0	0	3	0	0	0	0	1	0	0	1	2
	fosmidomycin__rosA	1	0	1	0	0	0	1	1	1	0	0	0	0	1	0	2	0	1	0	0	0	0	1	0	0	0	0	0	2	0	0	0	0	1	1	1	0	0	3	0	0	0	0	1	0	0	1	2
kasugamycin		1	0	1	0	0	0	0	0	0	0	0	0	0	0	0	0	0	0	0	0	0	0	0	0	2	0	0	0	0	0	0	0	0	0	0	0	0	0	0	0	0	0	0	0	0	0	0	0
	kasugamycin__kasugamycin resistance protein ksgA	1	0	1	0	0	0	0	0	0	0	0	0	0	0	0	0	0	0	0	0	0	0	0	0	2	0	0	0	0	0	0	0	0	0	0	0	0	0	0	0	0	0	0	0	0	0	0	0
macrolide-lincosamide-streptogramin		56	50	45	41	35	38	51	39	37	42	35	45	42	31	29	34	30	45	35	29	39	27	45	37	27	44	33	35	39	24	30	33	32	17	20	35	29	27	28	38	37	26	21	38	35	23	35	25
	macrolide-lincosamide-streptogramin__ermA	1	1	1	0	0	1	0	0	1	1	0	1	0	0	0	1	1	1	1	1	1	3	1	1	1	1	1	0	1	1	1	1	2	1	1	1	1	1	1	1	1	1	1	1	1	1	0	1
	macrolide-lincosamide-streptogramin__ermB	1	2	1	1	1	1	2	0	1	1	2	2	1	2	1	1	2	1	1	2	1	2	1	1	0	1	2	1	2	2	1	1	1	1	1	1	1	2	0	2	1	1	1	3	1	1	1	1
	macrolide-lincosamide-streptogramin__ermF	1	0	0	0	0	0	1	1	0	1	0	1	0	0	0	0	0	0	2	1	0	0	0	0	2	1	0	1	1	1	0	0	0	0	0	0	0	0	0	1	0	0	0	2	0	0	0	1
	macrolide-lincosamide-streptogramin__ermG	1	1	3	1	1	1	1	2	1	3	2	1	1	1	1	1	1	3	1	1	1	1	2	1	1	1	1	4	3	1	1	1	2	1	1	1	1	1	1	1	3	1	1	1	1	1	3	2
	macrolide-lincosamide-streptogramin__lnuA	0	0	0	0	0	0	0	1	1	0	1	0	1	1	0	0	0	0	0	0	0	0	0	0	0	0	0	0	0	0	0	0	0	0	0	0	0	0	0	1	0	0	0	0	0	0	0	0
	macrolide-lincosamide-streptogramin__lsa	3	11	10	7	3	3	9	7	3	2	7	7	9	6	7	6	8	9	8	6	10	2	12	4	2	4	8	9	5	6	6	10	10	4	4	8	6	7	6	10	6	7	3	5	3	8	8	6
	macrolide-lincosamide-streptogramin__macB	7	5	6	6	4	6	5	4	2	2	5	3	5	1	2	1	2	2	3	3	4	1	1	4	2	7	4	2	5	3	4	2	1	0	1	2	2	1	2	1	5	1	1	1	2	3	2	1
	macrolide-lincosamide-streptogramin__mefA	12	9	8	10	7	8	8	5	9	14	6	5	9	9	3	10	8	10	6	9	5	9	15	8	8	11	5	4	10	6	5	6	9	3	5	6	5	7	6	9	8	8	7	11	15	5	9	6
	macrolide-lincosamide-streptogramin__mphB	2	1	0	0	0	0	0	0	0	0	0	0	0	0	0	0	1	0	0	0	0	0	0	0	0	0	0	0	0	0	0	0	0	0	0	1	0	0	0	0	0	0	0	0	0	0	0	0
	macrolide-lincosamide-streptogramin__msrC	0	0	0	0	0	1	0	0	0	0	0	0	0	0	0	0	0	0	0	0	0	0	0	0	0	0	0	0	0	0	0	0	0	0	0	0	0	0	0	0	0	0	0	0	0	0	0	0
	macrolide-lincosamide-streptogramin__oleB	0	0	0	0	1	0	0	0	0	1	0	0	0	0	0	0	0	0	0	0	0	0	0	0	0	0	0	1	0	0	0	0	0	0	0	0	0	0	0	1	0	0	0	0	0	0	0	0
	macrolide-lincosamide-streptogramin__vatB	26	16	15	15	15	14	23	16	17	14	11	23	13	10	13	13	7	17	13	5	17	9	12	17	11	16	8	11	11	4	12	11	6	6	7	14	13	7	9	9	12	6	6	12	9	3	9	7
	macrolide-lincosamide-streptogramin__vatE	1	0	1	1	1	0	0	0	0	0	0	1	1	0	0	0	0	1	0	0	0	0	0	1	0	0	1	0	0	0	0	0	1	0	0	1	0	0	0	0	0	0	1	0	0	0	0	0
	macrolide-lincosamide-streptogramin__vatG	1	4	0	0	2	3	2	3	2	3	1	1	2	0	2	1	0	1	0	1	0	0	1	0	0	2	2	1	1	0	0	1	0	1	0	0	0	1	3	2	1	1	0	2	3	1	3	0
	macrolide-lincosamide-streptogramin__vgaA	0	0	0	0	0	0	0	0	0	0	0	0	0	0	0	0	0	0	0	0	0	0	0	0	0	0	1	0	0	0	0	0	0	0	0	0	0	0	0	0	0	0	0	0	0	0	0	0
	macrolide-lincosamide-streptogramin__vgaB	0	0	0	0	0	0	0	0	0	0	0	0	0	1	0	0	0	0	0	0	0	0	0	0	0	0	0	1	0	0	0	0	0	0	0	0	0	0	0	0	0	0	0	0	0	0	0	0
multidrug		53	67	53	53	28	37	37	45	37	37	32	52	39	58	59	36	32	60	31	36	33	31	30	37	31	40	43	45	34	38	33	29	26	37	20	41	31	34	32	30	30	39	22	37	22	17	43	39
	multidrug__abeS	0	1	0	0	0	0	0	0	0	0	0	0	0	0	0	0	0	0	0	0	0	0	0	0	0	0	0	0	0	0	0	0	0	0	0	0	0	0	0	0	0	0	0	0	0	0	0	0
	multidrug__acrB	0	0	0	0	1	0	0	0	1	1	0	0	0	2	0	0	0	2	1	0	0	0	0	0	2	0	0	0	1	0	0	0	1	0	0	1	0	0	0	0	0	0	1	1	0	0	1	0
	multidrug__adeB	0	0	1	0	0	0	0	0	0	1	0	0	0	0	0	0	0	0	0	0	0	0	0	0	0	0	0	0	0	0	0	0	0	0	0	0	0	0	0	0	0	0	0	0	0	0	0	0
	multidrug__adeC	0	0	0	0	0	0	0	0	0	0	0	0	0	0	0	0	0	0	0	0	0	0	0	0	0	0	0	0	0	0	0	1	0	0	0	0	0	0	0	0	0	0	0	2	0	0	0	0
	multidrug__adeJ	0	0	1	0	0	0	0	0	0	0	0	0	0	1	0	0	0	0	0	0	0	0	0	0	0	0	0	0	0	0	0	0	0	0	0	0	0	0	0	0	0	0	0	0	0	0	0	0
	multidrug__cmeB	0	0	0	3	0	0	0	1	0	0	0	0	0	1	0	0	0	0	0	0	0	0	0	0	0	0	0	0	0	0	1	0	0	1	0	0	0	0	0	0	0	1	0	0	0	1	0	0
	multidrug__EmrB-QacA family major facilitator transporter	0	0	0	0	0	0	0	0	0	0	0	0	0	0	0	0	2	0	0	1	0	2	0	1	3	1	0	0	0	1	0	0	0	4	0	0	0	0	0	0	0	0	0	0	0	0	0	0
	multidrug__emrE	0	0	0	0	0	1	0	2	4	2	0	0	0	0	0	0	0	0	1	2	0	2	2	0	2	2	0	0	0	0	2	2	0	0	0	0	0	0	0	2	2	0	0	2	2	0	0	1
	multidrug__mdtB	1	3	1	1	1	0	0	0	0	2	0	1	1	1	1	1	0	1	0	0	0	1	0	0	0	1	0	0	0	0	0	0	0	0	0	0	0	0	0	0	0	0	0	1	0	0	0	0
	multidrug__mdtC	0	0	1	1	1	0	0	1	0	3	0	0	2	1	0	1	0	1	0	0	0	2	0	0	0	0	0	1	0	0	0	0	0	0	0	0	0	0	0	0	0	0	0	2	0	0	0	0
	multidrug__mdtF	0	0	0	0	0	0	0	0	0	1	0	0	0	0	0	1	1	0	0	0	0	0	0	0	0	0	0	0	0	0	0	0	0	0	0	0	0	0	0	0	0	0	0	0	0	0	0	0
	multidrug__mdtG	0	0	0	0	0	0	0	0	0	0	0	0	0	0	0	0	0	0	0	0	0	0	0	0	1	0	0	0	0	0	0	0	0	1	0	0	1	0	0	0	1	0	0	0	0	0	0	0
	multidrug__mepA	0	0	0	0	0	0	0	0	0	0	0	0	0	0	0	0	0	0	0	0	0	0	0	0	0	0	0	0	0	0	0	0	0	0	0	0	0	0	0	1	0	0	0	0	0	0	0	0
	multidrug__mexB	0	0	2	0	0	0	0	0	0	0	0	0	0	0	0	0	0	1	0	0	0	0	0	0	1	0	0	0	0	0	0	0	0	0	0	0	0	0	0	0	0	0	0	0	0	0	0	0
	multidrug__mexD	0	1	0	0	0	0	0	0	0	0	0	1	0	0	0	0	0	0	0	0	0	0	1	0	0	0	0	0	0	0	0	0	0	0	0	0	0	0	0	0	0	0	0	0	0	0	0	0
	multidrug__mexF	2	1	1	1	2	2	0	1	2	0	0	4	1	1	0	0	0	1	0	0	0	1	0	2	0	0	1	1	1	1	1	0	0	1	1	0	1	0	2	0	0	1	2	0	0	0	1	0
	multidrug__multidrug_ABC_transporter	49	59	45	42	20	34	35	40	29	27	30	42	34	49	57	33	29	52	29	32	32	22	27	33	20	36	42	41	31	36	29	26	23	30	18	40	27	34	30	27	27	37	19	29	20	15	37	35
	multidrug__multidrug_transporter	1	2	0	5	3	0	2	0	1	0	2	4	1	1	0	0	0	2	0	1	1	1	0	1	2	0	0	2	1	0	0	0	2	0	1	0	2	0	0	0	0	0	0	0	0	1	3	3
	multidrug__smeE	0	0	1	0	0	0	0	0	0	0	0	0	0	0	0	0	0	0	0	0	0	0	0	0	0	0	0	0	0	0	0	0	0	0	0	0	0	0	0	0	0	0	0	0	0	0	1	0
	multidrug__ykkD	0	0	0	0	0	0	0	0	0	0	0	0	0	1	1	0	0	0	0	0	0	0	0	0	0	0	0	0	0	0	0	0	0	0	0	0	0	0	0	0	0	0	0	0	0	0	0	0
quinolone		0	0	0	0	0	0	0	0	0	1	0	0	0	0	0	0	0	0	0	0	0	0	0	0	0	0	0	0	0	0	0	0	0	0	0	0	1	0	0	0	0	0	0	0	0	0	0	0
	quinolone__norB	0	0	0	0	0	0	0	0	0	1	0	0	0	0	0	0	0	0	0	0	0	0	0	0	0	0	0	0	0	0	0	0	0	0	0	0	1	0	0	0	0	0	0	0	0	0	0	0
rifamycin		0	0	0	3	0	0	0	0	0	0	0	0	0	0	0	0	0	2	0	0	0	0	0	0	0	0	1	0	0	0	0	0	0	0	0	0	0	0	0	0	0	0	0	0	0	0	0	0
	rifamycin__rifampin monooxygenase	0	0	0	3	0	0	0	0	0	0	0	0	0	0	0	0	0	2	0	0	0	0	0	0	0	0	1	0	0	0	0	0	0	0	0	0	0	0	0	0	0	0	0	0	0	0	0	0
sulfonamide		0	0	0	1	0	0	0	1	1	0	1	0	1	1	0	0	1	1	0	0	0	1	0	0	2	1	0	0	0	0	0	0	0	1	0	0	0	0	1	0	1	0	0	0	0	0	0	0
	sulfonamide__sul2	0	0	0	0	0	0	0	0	0	0	0	0	1	0	0	0	0	1	0	0	0	1	0	0	0	0	0	0	0	0	0	0	0	0	0	0	0	0	0	0	0	0	0	0	0	0	0	0
	sulfonamide__sul3	0	0	0	0	0	0	0	1	1	0	1	0	0	1	0	0	1	0	0	0	0	0	0	0	1	1	0	0	0	0	0	0	0	1	0	0	0	0	0	0	0	0	0	0	0	0	0	0
	sulfonamide__sul4	0	0	0	1	0	0	0	0	0	0	0	0	0	0	0	0	0	0	0	0	0	0	0	0	1	0	0	0	0	0	0	0	0	0	0	0	0	0	1	0	1	0	0	0	0	0	0	0
tetracycline		99	73	68	67	50	77	62	80	55	60	68	75	74	53	63	82	74	59	63	69	59	60	68	46	54	52	68	58	61	55	59	48	57	57	45	54	51	48	48	79	64	79	43	77	69	43	64	57
	tetracycline__otrA	0	0	1	0	0	0	0	0	0	0	0	0	0	0	1	0	1	0	0	0	1	1	0	0	0	0	0	0	0	0	0	0	0	0	0	1	0	0	0	0	0	0	0	0	0	0	0	0
	tetracycline__tet32	3	1	1	3	0	7	3	2	1	2	2	1	2	0	2	6	2	2	2	4	2	3	3	3	0	0	2	0	3	1	4	3	0	3	1	2	2	0	0	1	3	2	0	3	2	1	0	0
	tetracycline__tet35	1	1	0	2	0	0	0	0	0	0	0	0	2	0	2	0	2	3	0	4	3	0	0	0	0	0	0	0	0	1	0	0	1	1	1	0	0	0	0	0	1	1	0	0	1	0	2	4
	tetracycline__tet37	5	9	6	3	5	3	2	15	5	8	9	7	4	2	5	3	6	2	1	7	5	2	6	1	8	8	3	8	4	1	3	4	2	3	1	5	5	6	6	5	8	8	3	8	7	1	5	7
	tetracycline__tet40	3	3	5	4	1	2	3	3	5	2	3	4	3	3	3	3	3	4	4	3	2	4	3	3	2	3	3	1	1	3	3	2	3	3	2	4	5	3	3	4	3	4	3	5	2	1	3	3
	tetracycline__tet44	12	11	9	10	6	6	14	5	2	4	5	8	12	3	9	4	8	5	12	9	1	7	2	4	1	1	6	8	11	3	3	5	11	14	1	6	4	3	7	10	4	4	1	2	3	5	4	1
	tetracycline__tetA	0	0	0	0	0	2	0	0	0	0	0	0	0	0	0	0	1	0	0	0	0	0	0	0	0	0	0	0	0	0	0	0	0	0	0	0	0	0	0	0	0	0	0	0	0	0	0	0
	tetracycline__tetM	3	4	5	3	2	2	4	0	6	1	3	3	3	3	1	4	3	4	5	3	5	2	2	2	0	2	3	1	0	3	1	2	3	2	4	2	1	2	2	3	1	3	3	2	3	4	2	1
	tetracycline__tetO	2	1	1	1	0	1	0	3	2	1	0	0	0	1	1	0	2	0	0	0	0	2	2	1	1	2	0	3	2	1	1	1	0	0	5	2	2	0	0	0	0	7	0	5	1	0	3	2
	tetracycline__tetP	0	0	0	0	0	0	0	0	0	0	0	1	2	0	0	0	0	0	1	0	0	1	0	0	0	0	0	0	0	0	0	0	0	0	0	0	1	0	0	0	0	0	0	0	1	0	0	0
	tetracycline__tetQ	23	19	11	20	12	18	19	24	14	21	25	26	18	16	14	21	24	10	11	19	19	18	26	12	31	17	18	15	17	18	24	16	9	7	8	14	11	15	9	28	29	27	12	27	28	9	19	16
	tetracycline__tetracycline_resistance_protein	9	6	5	4	6	7	2	3	4	3	4	7	4	7	7	12	4	2	5	5	3	4	6	3	2	3	7	3	3	7	6	3	11	5	4	2	6	4	2	7	2	4	3	6	6	6	9	6
	tetracycline__tetS	0	0	0	0	0	0	0	1	1	0	0	1	0	0	0	0	0	2	0	0	0	0	0	0	0	0	1	0	0	0	0	0	0	0	0	0	0	1	0	1	2	0	0	0	0	1	0	0
	tetracycline__tetT	0	0	0	0	1	1	0	0	0	0	0	1	0	1	0	1	0	0	0	0	1	0	0	0	0	1	1	1	0	0	0	0	0	0	0	0	0	0	2	2	0	2	0	0	0	0	0	0
	tetracycline__tetW	37	18	23	17	17	27	14	22	13	17	16	15	24	17	18	28	17	25	21	15	16	15	17	17	8	15	24	18	19	17	13	12	17	19	18	16	14	14	17	17	10	16	18	18	15	15	17	16
	tetracycline__tetX2	1	0	1	0	0	1	1	2	2	1	1	1	0	0	0	0	1	0	1	0	1	1	1	0	1	0	0	0	1	0	1	0	0	0	0	0	0	0	0	1	1	1	0	1	0	0	0	1
trimethoprim		0	1	0	0	0	1	0	0	0	0	0	0	0	0	0	0	0	0	0	0	0	0	0	0	0	0	0	0	0	0	0	0	0	0	0	0	1	0	0	0	0	0	0	0	0	0	0	1
	trimethoprim__dfrA12	0	1	0	0	0	1	0	0	0	0	0	0	0	0	0	0	0	0	0	0	0	0	0	0	0	0	0	0	0	0	0	0	0	0	0	0	0	0	0	0	0	0	0	0	0	0	0	1
	trimethoprim__dfrA22	0	0	0	0	0	0	0	0	0	0	0	0	0	0	0	0	0	0	0	0	0	0	0	0	0	0	0	0	0	0	0	0	0	0	0	0	1	0	0	0	0	0	0	0	0	0	0	0
unclassified		3	3	4	5	3	2	4	3	3	2	3	3	7	2	5	1	2	3	2	5	0	4	1	0	9	2	1	4	1	1	1	3	2	5	1	1	2	4	1	5	4	2	1	3	3	1	3	2
	unclassified__cAMP-regulatory protein	0	0	1	0	1	0	0	1	3	1	0	1	0	0	0	0	0	0	1	1	0	1	1	0	3	1	0	0	0	0	1	1	0	0	0	0	0	0	0	1	2	0	0	1	1	0	0	1
	unclassified__transcriptional regulatory protein CpxR cpxR	1	1	0	0	1	1	0	0	0	1	0	0	0	1	0	0	0	0	0	0	0	0	0	0	0	0	0	1	0	0	0	0	0	0	0	0	0	0	0	0	0	0	0	0	0	0	1	0
	unclassified__truncated putative response regulator ArlR	2	2	3	5	1	1	4	2	0	0	3	2	7	1	5	1	2	3	1	4	0	3	0	0	6	1	1	3	1	1	0	2	2	5	1	1	2	4	1	4	2	2	1	2	2	1	2	1
vancomycin		46	54	38	35	32	35	27	28	27	22	23	52	37	49	56	47	38	47	28	40	34	21	15	50	27	25	42	46	23	26	16	25	36	44	31	33	36	35	38	28	25	38	27	27	19	35	55	31
	vancomycin__vanA	0	0	0	0	0	0	0	0	0	0	0	0	0	0	0	0	0	0	0	1	0	0	0	0	0	0	0	0	0	0	1	0	0	1	0	0	0	0	0	1	0	0	0	0	0	1	0	0
	vancomycin__vanB	0	0	0	1	0	0	0	0	0	0	0	0	0	0	0	0	0	0	0	0	0	1	0	0	0	0	0	0	0	0	0	0	0	0	0	0	0	0	0	0	0	0	0	0	0	0	0	0
	vancomycin__vanC	0	0	0	0	0	0	0	0	0	0	0	0	0	0	0	0	0	0	0	0	0	0	0	0	0	0	0	0	0	0	0	0	0	0	0	0	0	0	0	0	0	0	0	0	0	0	0	1
	vancomycin__vanD	0	0	0	1	0	0	0	1	0	0	1	0	0	0	0	0	0	0	0	0	0	0	0	0	2	0	0	0	0	0	0	0	1	0	0	0	0	0	0	0	0	0	0	0	0	0	1	0
	vancomycin__vanE	0	0	0	0	0	0	0	0	0	0	0	0	0	0	0	0	0	0	0	0	0	0	0	0	0	0	0	0	0	0	0	0	0	0	0	0	0	0	0	0	0	0	0	0	0	0	0	1
	vancomycin__vanG	5	5	2	1	2	1	1	2	3	1	0	4	2	3	7	3	2	1	0	1	3	1	0	2	1	0	0	1	0	2	1	1	3	2	2	1	2	2	5	1	0	0	3	2	1	2	2	3
	vancomycin__vanH	0	0	0	0	0	0	0	0	0	0	0	0	0	0	0	0	0	0	0	0	0	0	0	0	0	0	0	0	1	0	0	0	0	0	0	1	0	0	0	0	0	0	0	0	0	0	0	0
	vancomycin__vanM	0	0	0	0	0	0	0	0	0	0	0	0	0	0	0	0	0	0	0	0	0	0	0	0	0	0	0	0	0	0	0	0	0	0	0	0	0	0	0	0	0	1	0	0	0	0	0	0
	vancomycin__vanN	0	0	0	1	0	0	0	0	0	0	0	2	1	0	0	0	1	0	0	0	0	0	0	0	0	0	0	0	0	0	0	0	0	0	0	0	2	0	0	0	0	0	0	0	0	0	2	0
	vancomycin__vanR	5	3	1	4	3	2	6	5	3	2	2	7	5	4	8	5	7	7	3	2	4	2	3	3	2	2	5	6	3	5	2	3	4	6	2	3	4	3	2	3	2	5	3	2	1	2	3	3
	vancomycin__vanS	30	34	28	18	22	27	14	17	21	13	18	28	23	27	29	33	22	29	20	21	24	13	9	34	17	20	32	29	11	14	8	15	22	28	20	24	24	27	22	16	20	28	16	12	11	23	37	19
	vancomycin__vanU	2	6	3	5	4	4	4	2	0	5	1	5	4	9	5	4	3	5	3	9	1	4	1	8	2	2	2	8	5	4	4	5	2	6	2	1	2	2	5	4	1	1	3	8	4	5	7	3
	vancomycin__vanW	1	0	1	0	1	0	2	0	0	0	0	0	0	0	0	0	0	2	0	0	1	0	0	2	0	0	0	0	0	0	0	0	1	0	0	0	1	0	1	0	0	1	1	0	0	0	1	1
	vancomycin__vanX	1	5	2	1	0	0	0	1	0	0	1	1	0	2	3	1	3	1	1	4	1	0	2	1	1	0	1	0	0	0	0	0	1	0	3	2	1	0	1	1	0	1	0	2	1	1	1	0
	vancomycin__vanY	2	1	1	3	0	1	0	0	0	1	0	5	2	4	4	1	0	2	1	2	0	0	0	0	2	1	2	2	3	1	0	1	2	1	2	1	0	1	2	2	2	1	1	1	1	1	1	0
Class	Subtype	Abundance (calculated as number of contigs per million of metagenomic contigs)
		101	103	104	105	106	107	112	201	202	203	205	206	207	208	209	210	301	302	303	304	305	307	308	401	402	403	404	407	501	503	505	506	601	604	608	611	612	701	702	703	704	705	706	707	708	709	710	712
aminoglycoside		15.8366	21.1667	15.0547	29.3303	23.1907	19.2082	23.6809	16.6376	18.4747	15.6748	18.6809	23.6813	22.2126	22.532	14.3469	16.3358	18.2942	19.3651	25.1915	28.5035	14.5327	28.6241	33.3933	16.4155	37.3542	37.2321	24.9318	35.3163	21.3102	52.8661	16.827	32.4102	19.6498	33.6709	20.7718	38.5537	18.1975	33.8113	17.3725	34.6025	24.0831	32.5443	33.6934	32.0792	24.4865	39.0996	26.1681	25.9094
	aminoglycoside__aac(6')-I	0	0	0	2.66639	6.62592	0	0	0	0	0	0	2.36813	0	3.21886	0	0	0	0	0	4.07193	0	0	0	0	0	0	0	0	0	5.28661	0	5.4017	0	6.73419	0	0	0	0	0	0	0	0	6.73868	0	0	0	3.27101	0
	aminoglycoside__aadA	2.63943	2.35185	3.01093	5.33278	3.31296	2.74403	0	3.32751	7.38989	3.91869	3.73618	2.36813	3.17322	3.21886	2.86938	0	3.65884	2.76644	5.03829	4.07193	3.63318	5.72482	5.56554	4.10388	0	8.2738	0	0	8.5241	10.5732	5.609	0	7.85994	3.36709	5.19294	9.63841	4.54936	0	3.4745	8.65063	4.01386	4.06803	6.73868	4.58274	6.12164	16.757	3.27101	4.31824
	aminoglycoside__aadE	5.27886	9.4074	6.02187	7.99917	3.31296	8.23208	10.149	9.98253	3.69495	7.83739	7.47236	7.10438	9.51967	9.65658	5.73877	6.5343	7.31767	8.29933	15.1149	16.2877	7.26636	11.4496	11.1311	8.20775	14.0078	16.5476	17.8084	17.6582	8.5241	31.7197	11.218	10.8034	7.85994	10.1013	5.19294	9.63841	9.09873	12.6793	6.949	21.6266	16.0554	20.3402	13.4774	18.331	6.12164	16.757	13.084	8.63647
	aminoglycoside__aadK	0	0	0	0	0	0	0	0	0	0	0	0	0	0	0	0	0	0	0	0	0	0	0	0	0	0	0	0	0	0	0	0	0	0	0	4.81921	0	4.22642	0	0	0	0	0	0	0	0	0	0
	aminoglycoside__ant(9)-I	2.63943	4.7037	3.01093	5.33278	3.31296	2.74403	3.38298	3.32751	3.69495	3.91869	3.73618	2.36813	6.34645	6.43772	2.86938	0	3.65884	2.76644	5.03829	4.07193	3.63318	11.4496	16.6966	4.10388	14.0078	12.4107	3.56168	3.53163	4.26205	5.28661	0	16.2051	3.92997	3.36709	5.19294	4.81921	4.54936	4.22642	3.4745	4.32532	4.01386	4.06803	6.73868	4.58274	12.2433	5.58566	3.27101	4.31824
	aminoglycoside__aph(3''')-III	2.63943	0	3.01093	2.66639	0	2.74403	3.38298	0	3.69495	0	0	2.36813	0	0	0	0	3.65884	2.76644	0	0	0	0	0	0	9.33855	0	0	3.53163	0	0	0	0	0	3.36709	0	4.81921	0	0	0	0	0	4.06803	0	0	0	0	3.27101	4.31824
	aminoglycoside__aph(3'')-I	0	0	0	0	0	0	0	0	0	0	0	0	3.17322	0	0	0	0	0	0	0	0	0	0	0	0	0	0	0	0	0	0	0	0	0	0	0	0	0	0	0	0	0	0	0	0	0	0	0
	aminoglycoside__aph(6)-I	0	0	0	0	0	0	0	0	0	0	3.73618	0	0	0	0	0	0	0	0	0	0	0	0	0	0	0	0	0	0	0	0	0	0	0	0	0	0	0	0	0	0	0	0	0	0	0	0	0
	aminoglycoside__bifunctional aminoglycoside N-acetyltransferase and aminoglycoside phosphotransferase	0	2.35185	0	5.33278	3.31296	2.74403	3.38298	0	0	0	0	4.73625	0	0	2.86938	6.5343	0	2.76644	0	0	0	0	0	0	0	0	0	7.06327	0	0	0	0	0	3.36709	5.19294	4.81921	0	12.6793	0	0	0	0	0	4.58274	0	0	0	4.31824
	aminoglycoside__rmtD	2.63943	2.35185	0	0	3.31296	0	3.38298	0	0	0	0	2.36813	0	0	0	3.26715	0	0	0	0	0	0	0	0	0	0	3.56168	3.53163	0	0	0	0	0	3.36709	0	0	0	0	3.4745	0	0	0	0	0	0	0	0	0
bacitracin		42.2308	42.3333	69.2515	45.3286	29.8166	96.0409	57.5107	69.8777	48.0343	121.48	56.0427	49.7306	63.4645	64.3772	77.4733	104.549	106.106	60.8617	55.4212	114.014	94.4627	125.946	83.4831	65.662	135.409	91.0118	96.1655	45.9113	93.7651	137.452	134.616	151.248	43.2296	74.0761	98.6659	77.1073	59.1417	84.5284	27.796	99.4823	72.2494	113.905	67.3868	109.986	128.554	50.2709	88.3173	64.7736
	bacitracin__bacA	42.2308	39.9815	69.2515	45.3286	29.8166	87.8088	57.5107	66.5502	48.0343	113.642	52.3065	49.7306	63.4645	64.3772	71.7346	98.0146	102.447	52.5624	55.4212	114.014	90.8295	120.221	77.9176	61.5582	130.74	86.8749	85.4804	42.3796	89.503	137.452	134.616	151.248	43.2296	67.3419	93.473	67.4689	50.043	84.5284	24.3215	99.4823	68.2355	109.837	60.6481	100.82	128.554	50.2709	88.3173	64.7736
	bacitracin__bcrA	0	2.35185	0	0	0	8.23208	0	3.32751	0	7.83739	3.73618	0	0	0	5.73877	6.5343	3.65884	8.29933	0	0	3.63318	5.72482	5.56554	4.10388	4.66928	4.1369	10.6851	3.53163	4.26205	0	0	0	0	6.73419	5.19294	9.63841	9.09873	0	3.4745	0	4.01386	4.06803	6.73868	9.16548	0	0	0	0
beta-lactam		0	2.35185	0	2.66639	0	2.74403	0	0	0	7.83739	0	2.36813	0	0	0	0	7.31767	2.76644	10.0766	4.07193	0	5.72482	0	0	9.33855	0	3.56168	3.53163	4.26205	0	0	0	0	3.36709	0	0	18.1975	0	0	8.65063	12.0416	0	0	0	6.12164	0	6.54202	0
	beta-lactam__CfxA3	0	0	0	0	0	0	0	0	0	7.83739	0	2.36813	0	0	0	0	3.65884	0	0	4.07193	0	5.72482	0	0	4.66928	0	3.56168	0	4.26205	0	0	0	0	0	0	0	0	0	0	8.65063	0	0	0	0	0	0	3.27101	0
	beta-lactam__class A beta-lactamase	0	2.35185	0	2.66639	0	0	0	0	0	0	0	0	0	0	0	0	0	2.76644	10.0766	0	0	0	0	0	0	0	0	0	0	0	0	0	0	3.36709	0	0	0	0	0	0	0	0	0	0	0	0	0	0
	beta-lactam__fmtC	0	0	0	0	0	0	0	0	0	0	0	0	0	0	0	0	0	0	0	0	0	0	0	0	0	0	0	0	0	0	0	0	0	0	0	0	0	0	0	0	0	0	0	0	6.12164	0	0	0
	beta-lactam__PBP-1A	0	0	0	0	0	2.74403	0	0	0	0	0	0	0	0	0	0	3.65884	0	0	0	0	0	0	0	4.66928	0	0	0	0	0	0	0	0	0	0	0	4.54936	0	0	0	4.01386	0	0	0	0	0	3.27101	0
	beta-lactam__PBP-1B	0	0	0	0	0	0	0	0	0	0	0	0	0	0	0	0	0	0	0	0	0	0	0	0	0	0	0	3.53163	0	0	0	0	0	0	0	0	0	0	0	0	4.01386	0	0	0	0	0	0	0
	beta-lactam__PBP-2X	0	0	0	0	0	0	0	0	0	0	0	0	0	0	0	0	0	0	0	0	0	0	0	0	0	0	0	0	0	0	0	0	0	0	0	0	4.54936	0	0	0	4.01386	0	0	0	0	0	0	0
	beta-lactam__penA	0	0	0	0	0	0	0	0	0	0	0	0	0	0	0	0	0	0	0	0	0	0	0	0	0	0	0	0	0	0	0	0	0	0	0	0	9.09873	0	0	0	0	0	0	0	0	0	0	0
carbomycin		0	0	0	0	0	0	0	0	0	0	0	0	0	3.21886	0	0	0	0	0	0	0	0	0	0	0	0	0	0	0	0	0	0	0	0	0	0	0	0	0	0	0	0	0	0	0	0	0	0
	carbomycin__carA	0	0	0	0	0	0	0	0	0	0	0	0	0	3.21886	0	0	0	0	0	0	0	0	0	0	0	0	0	0	0	0	0	0	0	0	0	0	0	0	0	0	0	0	0	0	0	0	0	0
chloramphenicol		7.91828	2.35185	0	2.66639	3.31296	0	0	0	0	0	3.73618	2.36813	3.17322	0	0	3.26715	0	2.76644	10.0766	0	0	0	0	4.10388	4.66928	0	0	0	0	0	0	5.4017	3.92997	3.36709	5.19294	0	0	0	0	0	0	0	0	0	0	0	3.27101	0
	chloramphenicol__cat_chloramphenicol acetyltransferase	7.91828	2.35185	0	0	3.31296	0	0	0	0	0	3.73618	2.36813	3.17322	0	0	3.26715	0	2.76644	10.0766	0	0	0	0	4.10388	0	0	0	0	0	0	0	5.4017	3.92997	0	5.19294	0	0	0	0	0	0	0	0	0	0	0	3.27101	0
	chloramphenicol__catB	0	0	0	0	0	0	0	0	0	0	0	0	0	0	0	0	0	0	0	0	0	0	0	0	4.66928	0	0	0	0	0	0	0	0	0	0	0	0	0	0	0	0	0	0	0	0	0	0	0
	chloramphenicol__chloramphenicol and florfenicol resistance gene	0	0	0	2.66639	0	0	0	0	0	0	0	0	0	0	0	0	0	0	0	0	0	0	0	0	0	0	0	0	0	0	0	0	0	3.36709	0	0	0	0	0	0	0	0	0	0	0	0	0	0
fosfomycin		0	0	0	0	0	0	0	0	0	0	0	0	0	0	0	0	0	0	0	0	0	0	0	0	0	0	0	0	0	0	0	0	0	0	0	0	0	0	0	4.32532	0	0	0	4.58274	6.12164	5.58566	0	0
	fosfomycin__fosB	0	0	0	0	0	0	0	0	0	0	0	0	0	0	0	0	0	0	0	0	0	0	0	0	0	0	0	0	0	0	0	0	0	0	0	0	0	0	0	4.32532	0	0	0	4.58274	6.12164	5.58566	0	0
fosmidomycin		2.63943	0	3.01093	0	0	0	3.38298	3.32751	3.69495	0	0	0	0	3.21886	0	6.5343	0	2.76644	0	0	0	0	5.56554	0	0	0	0	0	8.5241	0	0	0	0	3.36709	5.19294	4.81921	0	0	10.4235	0	0	0	0	4.58274	0	0	3.27101	8.63647
	fosmidomycin__rosA	2.63943	0	3.01093	0	0	0	3.38298	3.32751	3.69495	0	0	0	0	3.21886	0	6.5343	0	2.76644	0	0	0	0	5.56554	0	0	0	0	0	8.5241	0	0	0	0	3.36709	5.19294	4.81921	0	0	10.4235	0	0	0	0	4.58274	0	0	3.27101	8.63647
kasugamycin		2.63943	0	3.01093	0	0	0	0	0	0	0	0	0	0	0	0	0	0	0	0	0	0	0	0	0	9.33855	0	0	0	0	0	0	0	0	0	0	0	0	0	0	0	0	0	0	0	0	0	0	0
	kasugamycin__kasugamycin resistance protein ksgA	2.63943	0	3.01093	0	0	0	0	0	0	0	0	0	0	0	0	0	0	0	0	0	0	0	0	0	9.33855	0	0	0	0	0	0	0	0	0	0	0	0	0	0	0	0	0	0	0	0	0	0	0
macrolide-lincosamide-streptogramin		147.808	117.593	135.492	109.322	115.954	104.273	172.532	129.773	136.713	164.585	130.766	106.566	133.275	99.7847	83.2121	111.083	109.765	124.49	176.34	118.086	141.694	154.57	250.449	151.843	126.07	182.024	117.536	123.607	166.22	126.879	168.27	178.256	125.759	57.2406	103.859	168.672	131.932	114.113	97.2861	164.362	148.513	105.769	141.512	174.144	214.257	128.47	114.485	107.956
	macrolide-lincosamide-streptogramin__ermA	2.63943	2.35185	3.01093	0	0	2.74403	0	0	3.69495	3.91869	0	2.36813	0	0	0	3.26715	3.65884	2.76644	5.03829	4.07193	3.63318	17.1745	5.56554	4.10388	4.66928	4.1369	3.56168	0	4.26205	5.28661	5.609	5.4017	7.85994	3.36709	5.19294	4.81921	4.54936	4.22642	3.4745	4.32532	4.01386	4.06803	6.73868	4.58274	6.12164	5.58566	0	4.31824
	macrolide-lincosamide-streptogramin__ermB	2.63943	4.7037	3.01093	2.66639	3.31296	2.74403	6.76597	0	3.69495	3.91869	7.47236	4.73625	3.17322	6.43772	2.86938	3.26715	7.31767	2.76644	5.03829	8.14385	3.63318	11.4496	5.56554	4.10388	0	4.1369	7.12337	3.53163	8.5241	10.5732	5.609	5.4017	3.92997	3.36709	5.19294	4.81921	4.54936	8.45284	0	8.65063	4.01386	4.06803	6.73868	13.7482	6.12164	5.58566	3.27101	4.31824
	macrolide-lincosamide-streptogramin__ermF	2.63943	0	0	0	0	0	3.38298	3.32751	0	3.91869	0	2.36813	0	0	0	0	0	0	10.0766	4.07193	0	0	0	0	9.33855	4.1369	0	3.53163	4.26205	5.28661	0	0	0	0	0	0	0	0	0	4.32532	0	0	0	9.16548	0	0	0	4.31824
	macrolide-lincosamide-streptogramin__ermG	2.63943	2.35185	9.0328	2.66639	3.31296	2.74403	3.38298	6.65502	3.69495	11.7561	7.47236	2.36813	3.17322	3.21886	2.86938	3.26715	3.65884	8.29933	5.03829	4.07193	3.63318	5.72482	11.1311	4.10388	4.66928	4.1369	3.56168	14.1265	12.7861	5.28661	5.609	5.4017	7.85994	3.36709	5.19294	4.81921	4.54936	4.22642	3.4745	4.32532	12.0416	4.06803	6.73868	4.58274	6.12164	5.58566	9.81303	8.63647
	macrolide-lincosamide-streptogramin__lnuA	0	0	0	0	0	0	0	3.32751	3.69495	0	3.73618	0	3.17322	3.21886	0	0	0	0	0	0	0	0	0	0	0	0	0	0	0	0	0	0	0	0	0	0	0	0	0	4.32532	0	0	0	0	0	0	0	0
	macrolide-lincosamide-streptogramin__lsa	7.91828	25.8704	30.1093	18.6647	9.93888	8.23208	30.4469	23.2926	11.0848	7.83739	26.1533	16.5769	28.559	19.3132	20.0857	19.6029	29.2707	24.898	40.3063	24.4316	36.3318	11.4496	66.7865	16.4155	9.33855	16.5476	28.4935	31.7847	21.3102	31.7197	33.654	54.017	39.2997	13.4684	20.7718	38.5537	27.2962	29.5849	20.847	43.2532	24.0831	28.4762	20.216	22.9137	18.3649	44.6852	26.1681	25.9094
	macrolide-lincosamide-streptogramin__macB	18.476	11.7593	18.0656	15.9983	13.2518	16.4642	16.9149	13.31	7.38989	7.83739	18.6809	7.10438	15.8661	3.21886	5.73877	3.26715	7.31767	5.53289	15.1149	12.2158	14.5327	5.72482	5.56554	16.4155	9.33855	28.9583	14.2467	7.06327	21.3102	15.8598	22.436	10.8034	3.92997	0	5.19294	9.63841	9.09873	4.22642	6.949	4.32532	20.0693	4.06803	6.73868	4.58274	12.2433	16.757	6.54202	4.31824
	macrolide-lincosamide-streptogramin__mefA	31.6731	21.1667	24.0875	26.6639	23.1907	21.9522	27.0639	16.6376	33.2545	54.8617	22.4171	11.8406	28.559	28.9697	8.60815	32.6715	29.2707	27.6644	30.2297	36.6473	18.1659	51.5234	83.4831	32.831	37.3542	45.5059	17.8084	14.1265	42.6205	31.7197	28.045	32.4102	35.3697	10.1013	25.9647	28.9152	22.7468	29.5849	20.847	38.9278	32.1108	32.5443	47.1708	50.4102	91.8246	27.9283	29.4391	25.9094
	macrolide-lincosamide-streptogramin__mphB	5.27886	2.35185	0	0	0	0	0	0	0	0	0	0	0	0	0	0	3.65884	0	0	0	0	0	0	0	0	0	0	0	0	0	0	0	0	0	0	4.81921	0	0	0	0	0	0	0	0	0	0	0	0
	macrolide-lincosamide-streptogramin__msrC	0	0	0	0	0	2.74403	0	0	0	0	0	0	0	0	0	0	0	0	0	0	0	0	0	0	0	0	0	0	0	0	0	0	0	0	0	0	0	0	0	0	0	0	0	0	0	0	0	0
	macrolide-lincosamide-streptogramin__oleB	0	0	0	0	3.31296	0	0	0	0	3.91869	0	0	0	0	0	0	0	0	0	0	0	0	0	0	0	0	0	3.53163	0	0	0	0	0	0	0	0	0	0	0	4.32532	0	0	0	0	0	0	0	0
	macrolide-lincosamide-streptogramin__vatB	68.6251	37.6296	45.164	39.9958	49.6944	38.4164	77.8086	53.2402	62.8141	54.8617	41.098	54.4669	41.2519	32.1886	37.302	42.473	25.6118	47.0295	65.4978	20.3596	61.7641	51.5234	66.7865	69.7659	51.362	66.1904	28.4935	38.848	46.8825	21.1465	67.308	59.4187	23.5798	20.2026	36.3506	67.4689	59.1417	29.5849	31.2705	38.9278	48.1663	24.4082	40.4321	54.9929	55.0947	16.757	29.4391	30.2277
	macrolide-lincosamide-streptogramin__vatE	2.63943	0	3.01093	2.66639	3.31296	0	0	0	0	0	0	2.36813	3.17322	0	0	0	0	2.76644	0	0	0	0	0	4.10388	0	0	3.56168	0	0	0	0	0	3.92997	0	0	4.81921	0	0	0	0	0	0	6.73868	0	0	0	0	0
	macrolide-lincosamide-streptogramin__vatG	2.63943	9.4074	0	0	6.62592	8.23208	6.76597	9.98253	7.38989	11.7561	3.73618	2.36813	6.34645	0	5.73877	3.26715	0	2.76644	0	4.07193	0	0	5.56554	0	0	8.2738	7.12337	3.53163	4.26205	0	0	5.4017	0	3.36709	0	0	0	4.22642	10.4235	8.65063	4.01386	4.06803	0	9.16548	18.3649	5.58566	9.81303	0
	macrolide-lincosamide-streptogramin__vgaA	0	0	0	0	0	0	0	0	0	0	0	0	0	0	0	0	0	0	0	0	0	0	0	0	0	0	3.56168	0	0	0	0	0	0	0	0	0	0	0	0	0	0	0	0	0	0	0	0	0
	macrolide-lincosamide-streptogramin__vgaB	0	0	0	0	0	0	0	0	0	0	0	0	0	3.21886	0	0	0	0	0	0	0	0	0	0	0	0	0	3.53163	0	0	0	0	0	0	0	0	0	0	0	0	0	0	0	0	0	0	0	0
multidrug		139.89	157.574	159.579	141.319	92.7628	101.529	125.17	149.738	136.713	144.992	119.558	123.143	123.756	186.694	169.294	117.617	117.083	165.987	156.187	146.589	119.895	177.469	166.966	151.843	144.748	165.476	153.152	158.924	144.91	200.891	185.097	156.649	102.179	124.582	103.859	197.588	141.03	143.698	111.184	129.759	120.416	158.653	148.251	169.561	134.676	94.9562	140.653	168.411
	multidrug__abeS	0	2.35185	0	0	0	0	0	0	0	0	0	0	0	0	0	0	0	0	0	0	0	0	0	0	0	0	0	0	0	0	0	0	0	0	0	0	0	0	0	0	0	0	0	0	0	0	0	0
	multidrug__acrB	0	0	0	0	3.31296	0	0	0	3.69495	3.91869	0	0	0	6.43772	0	0	0	5.53289	5.03829	0	0	0	0	0	9.33855	0	0	0	4.26205	0	0	0	3.92997	0	0	4.81921	0	0	0	0	0	0	6.73868	4.58274	0	0	3.27101	0
	multidrug__adeB	0	0	3.01093	0	0	0	0	0	0	3.91869	0	0	0	0	0	0	0	0	0	0	0	0	0	0	0	0	0	0	0	0	0	0	0	0	0	0	0	0	0	0	0	0	0	0	0	0	0	0
	multidrug__adeC	0	0	0	0	0	0	0	0	0	0	0	0	0	0	0	0	0	0	0	0	0	0	0	0	0	0	0	0	0	0	0	5.4017	0	0	0	0	0	0	0	0	0	0	0	9.16548	0	0	0	0
	multidrug__adeJ	0	0	3.01093	0	0	0	0	0	0	0	0	0	0	3.21886	0	0	0	0	0	0	0	0	0	0	0	0	0	0	0	0	0	0	0	0	0	0	0	0	0	0	0	0	0	0	0	0	0	0
	multidrug__cmeB	0	0	0	7.99917	0	0	0	3.32751	0	0	0	0	0	3.21886	0	0	0	0	0	0	0	0	0	0	0	0	0	0	0	0	5.609	0	0	3.36709	0	0	0	0	0	0	0	4.06803	0	0	0	5.58566	0	0
	multidrug__EmrB-QacA family major facilitator transporter	0	0	0	0	0	0	0	0	0	0	0	0	0	0	0	0	7.31767	0	0	4.07193	0	11.4496	0	4.10388	14.0078	4.1369	0	0	0	5.28661	0	0	0	13.4684	0	0	0	0	0	0	0	0	0	0	0	0	0	0
	multidrug__emrE	0	0	0	0	0	2.74403	0	6.65502	14.7798	7.83739	0	0	0	0	0	0	0	0	5.03829	8.14385	0	11.4496	11.1311	0	9.33855	8.2738	0	0	0	0	11.218	10.8034	0	0	0	0	0	0	0	8.65063	8.02771	0	0	9.16548	12.2433	0	0	4.31824
	multidrug__mdtB	2.63943	7.05555	3.01093	2.66639	3.31296	0	0	0	0	7.83739	0	2.36813	3.17322	3.21886	2.86938	3.26715	0	2.76644	0	0	0	5.72482	0	0	0	4.1369	0	0	0	0	0	0	0	0	0	0	0	0	0	0	0	0	0	4.58274	0	0	0	0
	multidrug__mdtC	0	0	3.01093	2.66639	3.31296	0	0	3.32751	0	11.7561	0	0	6.34645	3.21886	0	3.26715	0	2.76644	0	0	0	11.4496	0	0	0	0	0	3.53163	0	0	0	0	0	0	0	0	0	0	0	0	0	0	0	9.16548	0	0	0	0
	multidrug__mdtF	0	0	0	0	0	0	0	0	0	3.91869	0	0	0	0	0	3.26715	3.65884	0	0	0	0	0	0	0	0	0	0	0	0	0	0	0	0	0	0	0	0	0	0	0	0	0	0	0	0	0	0	0
	multidrug__mdtG	0	0	0	0	0	0	0	0	0	0	0	0	0	0	0	0	0	0	0	0	0	0	0	0	4.66928	0	0	0	0	0	0	0	0	3.36709	0	0	4.54936	0	0	0	4.01386	0	0	0	0	0	0	0
	multidrug__mepA	0	0	0	0	0	0	0	0	0	0	0	0	0	0	0	0	0	0	0	0	0	0	0	0	0	0	0	0	0	0	0	0	0	0	0	0	0	0	0	4.32532	0	0	0	0	0	0	0	0
	multidrug__mexB	0	0	6.02187	0	0	0	0	0	0	0	0	0	0	0	0	0	0	2.76644	0	0	0	0	0	0	4.66928	0	0	0	0	0	0	0	0	0	0	0	0	0	0	0	0	0	0	0	0	0	0	0
	multidrug__mexD	0	2.35185	0	0	0	0	0	0	0	0	0	2.36813	0	0	0	0	0	0	0	0	0	0	5.56554	0	0	0	0	0	0	0	0	0	0	0	0	0	0	0	0	0	0	0	0	0	0	0	0	0
	multidrug__mexF	5.27886	2.35185	3.01093	2.66639	6.62592	5.48805	0	3.32751	7.38989	0	0	9.4725	3.17322	3.21886	0	0	0	2.76644	0	0	0	5.72482	0	8.20775	0	0	3.56168	3.53163	4.26205	5.28661	5.609	0	0	3.36709	5.19294	0	4.54936	0	6.949	0	0	4.06803	13.4774	0	0	0	3.27101	0
	multidrug__multidrug_ABC_transporter	129.332	138.759	135.492	111.988	66.2592	93.2969	118.404	133.1	107.153	105.805	112.085	99.4613	107.89	157.724	163.555	107.816	106.106	143.855	146.11	130.302	116.262	125.946	150.27	135.428	93.3855	148.928	149.591	144.797	132.123	190.318	162.661	140.444	90.3893	101.013	93.473	192.768	122.833	143.698	104.235	116.784	108.374	150.517	128.035	132.9	122.433	83.7848	121.027	151.138
	multidrug__multidrug_transporter	2.63943	4.7037	0	13.3319	9.93888	0	6.76597	0	3.69495	0	7.47236	9.4725	3.17322	3.21886	0	0	0	5.53289	0	4.07193	3.63318	5.72482	0	4.10388	9.33855	0	0	7.06327	4.26205	0	0	0	7.85994	0	5.19294	0	9.09873	0	0	0	0	0	0	0	0	5.58566	9.81303	12.9547
	multidrug__smeE	0	0	3.01093	0	0	0	0	0	0	0	0	0	0	0	0	0	0	0	0	0	0	0	0	0	0	0	0	0	0	0	0	0	0	0	0	0	0	0	0	0	0	0	0	0	0	0	3.27101	0
	multidrug__ykkD	0	0	0	0	0	0	0	0	0	0	0	0	0	3.21886	2.86938	0	0	0	0	0	0	0	0	0	0	0	0	0	0	0	0	0	0	0	0	0	0	0	0	0	0	0	0	0	0	0	0	0
quinolone		0	0	0	0	0	0	0	0	0	3.91869	0	0	0	0	0	0	0	0	0	0	0	0	0	0	0	0	0	0	0	0	0	0	0	0	0	0	4.54936	0	0	0	0	0	0	0	0	0	0	0
	quinolone__norB	0	0	0	0	0	0	0	0	0	3.91869	0	0	0	0	0	0	0	0	0	0	0	0	0	0	0	0	0	0	0	0	0	0	0	0	0	0	4.54936	0	0	0	0	0	0	0	0	0	0	0
rifamycin		0	0	0	7.99917	0	0	0	0	0	0	0	0	0	0	0	0	0	5.53289	0	0	0	0	0	0	0	0	3.56168	0	0	0	0	0	0	0	0	0	0	0	0	0	0	0	0	0	0	0	0	0
	rifamycin__rifampin monooxygenase	0	0	0	7.99917	0	0	0	0	0	0	0	0	0	0	0	0	0	5.53289	0	0	0	0	0	0	0	0	3.56168	0	0	0	0	0	0	0	0	0	0	0	0	0	0	0	0	0	0	0	0	0
sulfonamide		0	0	0	2.66639	0	0	0	3.32751	3.69495	0	3.73618	0	3.17322	3.21886	0	0	3.65884	2.76644	0	0	0	5.72482	0	0	9.33855	4.1369	0	0	0	0	0	0	0	3.36709	0	0	0	0	3.4745	0	4.01386	0	0	0	0	0	0	0
	sulfonamide__sul2	0	0	0	0	0	0	0	0	0	0	0	0	3.17322	0	0	0	0	2.76644	0	0	0	5.72482	0	0	0	0	0	0	0	0	0	0	0	0	0	0	0	0	0	0	0	0	0	0	0	0	0	0
	sulfonamide__sul3	0	0	0	0	0	0	0	3.32751	3.69495	0	3.73618	0	0	3.21886	0	0	3.65884	0	0	0	0	0	0	0	4.66928	4.1369	0	0	0	0	0	0	0	3.36709	0	0	0	0	0	0	0	0	0	0	0	0	0	0
	sulfonamide__sul4	0	0	0	2.66639	0	0	0	0	0	0	0	0	0	0	0	0	0	0	0	0	0	0	0	0	4.66928	0	0	0	0	0	0	0	0	0	0	0	0	0	3.4745	0	4.01386	0	0	0	0	0	0	0
tetracycline		261.303	171.685	204.743	178.648	165.648	211.29	209.745	266.201	203.222	235.122	254.06	177.609	234.819	170.6	180.771	267.906	270.754	163.22	317.412	280.963	214.358	343.489	378.457	188.778	252.141	215.119	242.195	204.835	259.985	290.764	330.931	259.281	224.008	191.924	233.682	260.237	232.018	202.868	166.776	341.7	256.887	321.375	289.763	352.871	422.393	240.183	209.345	246.139
	tetracycline__otrA	0	0	3.01093	0	0	0	0	0	0	0	0	0	0	0	2.86938	0	3.65884	0	0	0	3.63318	5.72482	0	0	0	0	0	0	0	0	0	0	0	0	0	4.81921	0	0	0	0	0	0	0	0	0	0	0	0
	tetracycline__tet32	7.91828	2.35185	3.01093	7.99917	0	19.2082	10.149	6.65502	3.69495	7.83739	7.47236	2.36813	6.34645	0	5.73877	19.6029	7.31767	5.53289	10.0766	16.2877	7.26636	17.1745	16.6966	12.3116	0	0	7.12337	0	12.7861	5.28661	22.436	16.2051	0	10.1013	5.19294	9.63841	9.09873	0	0	4.32532	12.0416	8.13607	0	13.7482	12.2433	5.58566	0	0
	tetracycline__tet35	2.63943	2.35185	0	5.33278	0	0	0	0	0	0	0	0	6.34645	0	5.73877	0	7.31767	8.29933	0	16.2877	10.8995	0	0	0	0	0	0	0	0	5.28661	0	0	3.92997	3.36709	5.19294	0	0	0	0	0	4.01386	4.06803	0	0	6.12164	0	6.54202	17.2729
	tetracycline__tet37	13.1971	21.1667	18.0656	7.99917	16.5648	8.23208	6.76597	49.9127	18.4747	31.3496	33.6256	16.5769	12.6929	6.43772	14.3469	9.80146	21.953	5.53289	5.03829	28.5035	18.1659	11.4496	33.3933	4.10388	37.3542	33.0952	10.6851	28.2531	17.0482	5.28661	16.827	21.6068	7.85994	10.1013	5.19294	24.096	22.7468	25.3585	20.847	21.6266	32.1108	32.5443	20.216	36.6619	42.8515	5.58566	16.355	30.2277
	tetracycline__tet40	7.91828	7.05555	15.0547	10.6656	3.31296	5.48805	10.149	9.98253	18.4747	7.83739	11.2085	9.4725	9.51967	9.65658	8.60815	9.80146	10.9765	11.0658	20.1532	12.2158	7.26636	22.8993	16.6966	12.3116	9.33855	12.4107	10.6851	3.53163	4.26205	15.8598	16.827	10.8034	11.7899	10.1013	10.3859	19.2768	22.7468	12.6793	10.4235	17.3013	12.0416	16.2721	20.216	22.9137	12.2433	5.58566	9.81303	12.9547
	tetracycline__tet44	31.6731	25.8704	27.0984	26.6639	19.8778	16.4642	47.3618	16.6376	7.38989	15.6748	18.6809	18.945	38.0787	9.65658	25.8244	13.0686	29.2707	13.8322	60.4595	36.6473	3.63318	40.0737	11.1311	16.4155	4.66928	4.1369	21.3701	28.2531	46.8825	15.8598	16.827	27.0085	43.2296	47.1393	5.19294	28.9152	18.1975	12.6793	24.3215	43.2532	16.0554	16.2721	6.73868	9.16548	18.3649	27.9283	13.084	4.31824
	tetracycline__tetA	0	0	0	0	0	5.48805	0	0	0	0	0	0	0	0	0	0	3.65884	0	0	0	0	0	0	0	0	0	0	0	0	0	0	0	0	0	0	0	0	0	0	0	0	0	0	0	0	0	0	0
	tetracycline__tetM	7.91828	9.4074	15.0547	7.99917	6.62592	5.48805	13.5319	0	22.1697	3.91869	11.2085	7.10438	9.51967	9.65658	2.86938	13.0686	10.9765	11.0658	25.1915	12.2158	18.1659	11.4496	11.1311	8.20775	0	8.2738	10.6851	3.53163	0	15.8598	5.609	10.8034	11.7899	6.73419	20.7718	9.63841	4.54936	8.45284	6.949	12.9759	4.01386	12.2041	20.216	9.16548	18.3649	22.3426	6.54202	4.31824
	tetracycline__tetO	5.27886	2.35185	3.01093	2.66639	0	2.74403	0	9.98253	7.38989	3.91869	0	0	0	3.21886	2.86938	0	7.31767	0	0	0	0	11.4496	11.1311	4.10388	4.66928	8.2738	0	10.5949	8.5241	5.28661	5.609	5.4017	0	0	25.9647	9.63841	9.09873	0	0	0	0	28.4762	0	22.9137	6.12164	0	9.81303	8.63647
	tetracycline__tetP	0	0	0	0	0	0	0	0	0	0	0	2.36813	6.34645	0	0	0	0	0	5.03829	0	0	5.72482	0	0	0	0	0	0	0	0	0	0	0	0	0	0	4.54936	0	0	0	0	0	0	0	6.12164	0	0	0
	tetracycline__tetQ	60.7068	44.6852	33.1203	53.3278	39.7555	49.3925	64.2767	79.8602	51.7292	82.2926	93.4045	61.5713	57.118	51.5018	40.1714	68.6102	87.8121	27.6644	55.4212	77.3666	69.0304	103.047	144.704	49.2465	144.748	70.3273	64.1103	52.9745	72.4548	95.159	134.616	86.4272	35.3697	23.5697	41.5436	67.4689	50.043	63.3963	31.2705	121.109	116.402	109.837	80.8642	123.734	171.406	50.2709	62.1492	69.0918
	tetracycline__tetracycline_resistance_protein	23.7548	14.1111	15.0547	10.6656	19.8778	19.2082	6.76597	9.98253	14.7798	11.7561	14.9447	16.5769	12.6929	22.532	20.0857	39.2058	14.6353	5.53289	25.1915	20.3596	10.8995	22.8993	33.3933	12.3116	9.33855	12.4107	24.9318	10.5949	12.7861	37.0063	33.654	16.2051	43.2296	16.8355	20.7718	9.63841	27.2962	16.9057	6.949	30.2772	8.02771	16.2721	20.216	27.4964	36.7298	33.5139	29.4391	25.9094
	tetracycline__tetS	0	0	0	0	0	0	0	3.32751	3.69495	0	0	2.36813	0	0	0	0	0	5.53289	0	0	0	0	0	0	0	0	3.56168	0	0	0	0	0	0	0	0	0	0	4.22642	0	4.32532	8.02771	0	0	0	0	5.58566	0	0
	tetracycline__tetT	0	0	0	0	3.31296	2.74403	0	0	0	0	0	2.36813	0	3.21886	0	3.26715	0	0	0	0	3.63318	0	0	0	0	4.1369	3.56168	3.53163	0	0	0	0	0	0	0	0	0	0	6.949	8.65063	0	8.13607	0	0	0	0	0	0
	tetracycline__tetW	97.6588	42.3333	69.2515	45.3286	56.3203	74.0887	47.3618	73.2052	48.0343	66.6178	59.7789	35.5219	76.1574	54.7206	51.6489	91.4802	62.2002	69.1611	105.804	61.0789	58.1309	85.8723	94.6142	69.7659	37.3542	62.0535	85.4804	63.5694	80.9789	89.8724	72.917	64.8204	66.8095	63.9748	93.473	77.1073	63.6911	59.1698	59.0665	73.5304	40.1386	65.0885	121.296	82.4893	91.8246	83.7848	55.6072	69.0918
	tetracycline__tetX2	2.63943	0	3.01093	0	0	2.74403	3.38298	6.65502	7.38989	3.91869	3.73618	2.36813	0	0	0	0	3.65884	0	5.03829	0	3.63318	5.72482	5.56554	0	4.66928	0	0	0	4.26205	0	5.609	0	0	0	0	0	0	0	0	4.32532	4.01386	4.06803	0	4.58274	0	0	0	4.31824
trimethoprim		0	2.35185	0	0	0	2.74403	0	0	0	0	0	0	0	0	0	0	0	0	0	0	0	0	0	0	0	0	0	0	0	0	0	0	0	0	0	0	4.54936	0	0	0	0	0	0	0	0	0	0	4.31824
	trimethoprim__dfrA12	0	2.35185	0	0	0	2.74403	0	0	0	0	0	0	0	0	0	0	0	0	0	0	0	0	0	0	0	0	0	0	0	0	0	0	0	0	0	0	0	0	0	0	0	0	0	0	0	0	0	4.31824
	trimethoprim__dfrA22	0	0	0	0	0	0	0	0	0	0	0	0	0	0	0	0	0	0	0	0	0	0	0	0	0	0	0	0	0	0	0	0	0	0	0	0	4.54936	0	0	0	0	0	0	0	0	0	0	0
unclassified		7.91828	7.05555	12.0437	13.3319	9.93888	5.48805	13.5319	9.98253	11.0848	7.83739	11.2085	7.10438	22.2126	6.43772	14.3469	3.26715	7.31767	8.29933	10.0766	20.3596	0	22.8993	5.56554	0	42.0235	8.2738	3.56168	14.1265	4.26205	5.28661	5.609	16.2051	7.85994	16.8355	5.19294	4.81921	9.09873	16.9057	3.4745	21.6266	16.0554	8.13607	6.73868	13.7482	18.3649	5.58566	9.81303	8.63647
	unclassified__cAMP-regulatory protein	0	0	3.01093	0	3.31296	0	0	3.32751	11.0848	3.91869	0	2.36813	0	0	0	0	0	0	5.03829	4.07193	0	5.72482	5.56554	0	14.0078	4.1369	0	0	0	0	5.609	5.4017	0	0	0	0	0	0	0	4.32532	8.02771	0	0	4.58274	6.12164	0	0	4.31824
	unclassified__transcriptional regulatory protein CpxR cpxR	2.63943	2.35185	0	0	3.31296	2.74403	0	0	0	3.91869	0	0	0	3.21886	0	0	0	0	0	0	0	0	0	0	0	0	0	3.53163	0	0	0	0	0	0	0	0	0	0	0	0	0	0	0	0	0	0	3.27101	0
	unclassified__truncated putative response regulator ArlR	5.27886	4.7037	9.0328	13.3319	3.31296	2.74403	13.5319	6.65502	0	0	11.2085	4.73625	22.2126	3.21886	14.3469	3.26715	7.31767	8.29933	5.03829	16.2877	0	17.1745	0	0	28.0157	4.1369	3.56168	10.5949	4.26205	5.28661	0	10.8034	7.85994	16.8355	5.19294	4.81921	9.09873	16.9057	3.4745	17.3013	8.02771	8.13607	6.73868	9.16548	12.2433	5.58566	6.54202	4.31824
vancomycin		121.414	127	114.415	93.3236	106.015	96.0409	91.3406	93.1703	99.7635	86.2113	85.9322	123.143	117.409	157.724	160.685	153.556	139.036	130.023	141.072	162.877	123.528	120.221	83.4831	205.194	126.07	103.422	149.591	162.455	98.0271	137.452	89.7439	135.042	141.479	148.152	160.981	159.034	163.777	147.925	132.031	121.109	100.346	154.585	181.944	123.734	116.311	195.498	179.906	133.865
	vancomycin__vanA	0	0	0	0	0	0	0	0	0	0	0	0	0	0	0	0	0	0	0	4.07193	0	0	0	0	0	0	0	0	0	0	5.609	0	0	3.36709	0	0	0	0	0	4.32532	0	0	0	0	0	5.58566	0	0
	vancomycin__vanB	0	0	0	2.66639	0	0	0	0	0	0	0	0	0	0	0	0	0	0	0	0	0	5.72482	0	0	0	0	0	0	0	0	0	0	0	0	0	0	0	0	0	0	0	0	0	0	0	0	0	0
	vancomycin__vanC	0	0	0	0	0	0	0	0	0	0	0	0	0	0	0	0	0	0	0	0	0	0	0	0	0	0	0	0	0	0	0	0	0	0	0	0	0	0	0	0	0	0	0	0	0	0	0	4.31824
	vancomycin__vanD	0	0	0	2.66639	0	0	0	3.32751	0	0	3.73618	0	0	0	0	0	0	0	0	0	0	0	0	0	9.33855	0	0	0	0	0	0	0	3.92997	0	0	0	0	0	0	0	0	0	0	0	0	0	3.27101	0
	vancomycin__vanE	0	0	0	0	0	0	0	0	0	0	0	0	0	0	0	0	0	0	0	0	0	0	0	0	0	0	0	0	0	0	0	0	0	0	0	0	0	0	0	0	0	0	0	0	0	0	0	4.31824
	vancomycin__vanG	13.1971	11.7593	6.02187	2.66639	6.62592	2.74403	3.38298	6.65502	11.0848	3.91869	0	9.4725	6.34645	9.65658	20.0857	9.80146	7.31767	2.76644	0	4.07193	10.8995	5.72482	0	8.20775	4.66928	0	0	3.53163	0	10.5732	5.609	5.4017	11.7899	6.73419	10.3859	4.81921	9.09873	8.45284	17.3725	4.32532	0	0	20.216	9.16548	6.12164	11.1713	6.54202	12.9547
	vancomycin__vanH	0	0	0	0	0	0	0	0	0	0	0	0	0	0	0	0	0	0	0	0	0	0	0	0	0	0	0	0	4.26205	0	0	0	0	0	0	4.81921	0	0	0	0	0	0	0	0	0	0	0	0
	vancomycin__vanM	0	0	0	0	0	0	0	0	0	0	0	0	0	0	0	0	0	0	0	0	0	0	0	0	0	0	0	0	0	0	0	0	0	0	0	0	0	0	0	0	0	4.06803	0	0	0	0	0	0
	vancomycin__vanN	0	0	0	2.66639	0	0	0	0	0	0	0	4.73625	3.17322	0	0	0	3.65884	0	0	0	0	0	0	0	0	0	0	0	0	0	0	0	0	0	0	0	9.09873	0	0	0	0	0	0	0	0	0	6.54202	0
	vancomycin__vanR	13.1971	7.05555	3.01093	10.6656	9.93888	5.48805	20.2979	16.6376	11.0848	7.83739	7.47236	16.5769	15.8661	12.8754	22.9551	16.3358	25.6118	19.3651	15.1149	8.14385	14.5327	11.4496	16.6966	12.3116	9.33855	8.2738	17.8084	21.1898	12.7861	26.4331	11.218	16.2051	15.7199	20.2026	10.3859	14.4576	18.1975	12.6793	6.949	12.9759	8.02771	20.3402	20.216	9.16548	6.12164	11.1713	9.81303	12.9547
	vancomycin__vanS	79.1828	79.9629	84.3061	47.995	72.8851	74.0887	47.3618	56.5677	77.5939	50.943	67.2513	66.3075	72.9841	86.9092	83.2121	107.816	80.4944	80.2268	100.766	85.5105	87.1963	74.4227	50.0899	139.532	79.3777	82.738	113.974	102.417	46.8825	74.0126	44.872	81.0255	86.4593	94.2786	103.859	115.661	109.185	114.113	76.4391	69.2051	80.2771	113.905	107.819	54.9929	67.338	128.47	121.027	82.0465
	vancomycin__vanU	5.27886	14.1111	9.0328	13.3319	13.2518	10.9761	13.5319	6.65502	0	19.5935	3.73618	11.8406	12.6929	28.9697	14.3469	13.0686	10.9765	13.8322	15.1149	36.6473	3.63318	22.8993	5.56554	32.831	9.33855	8.2738	7.12337	28.2531	21.3102	21.1465	22.436	27.0085	7.85994	20.2026	10.3859	4.81921	9.09873	8.45284	17.3725	17.3013	4.01386	4.06803	20.216	36.6619	24.4865	27.9283	22.8971	12.9547
	vancomycin__vanW	2.63943	0	3.01093	0	3.31296	0	6.76597	0	0	0	0	0	0	0	0	0	0	5.53289	0	0	3.63318	0	0	8.20775	0	0	0	0	0	0	0	0	3.92997	0	0	0	4.54936	0	3.4745	0	0	4.06803	6.73868	0	0	0	3.27101	4.31824
	vancomycin__vanX	2.63943	11.7593	6.02187	2.66639	0	0	0	3.32751	0	0	3.73618	2.36813	0	6.43772	8.60815	3.26715	10.9765	2.76644	5.03829	16.2877	3.63318	0	11.1311	4.10388	4.66928	0	3.56168	0	0	0	0	0	3.92997	0	15.5788	9.63841	4.54936	0	3.4745	4.32532	0	4.06803	0	9.16548	6.12164	5.58566	3.27101	0
	vancomycin__vanY	5.27886	2.35185	3.01093	7.99917	0	2.74403	0	0	0	3.91869	0	11.8406	6.34645	12.8754	11.4775	3.26715	0	5.53289	5.03829	8.14385	0	0	0	0	9.33855	4.1369	7.12337	7.06327	12.7861	5.28661	0	5.4017	7.85994	3.36709	10.3859	4.81921	0	4.22642	6.949	8.65063	8.02771	4.06803	6.73868	4.58274	6.12164	5.58566	3.27101	0

## Sheet: Table S4
Table S4. Number of plasmid-associated ARG-like reads and abundances (calculated as number of reads per millon of metagenomic reads) based on metagenomic sequencing of ruminal microbiome of 48 beef steers
Class	Subtype	Sample ID
		101	103	104	105	106	107	112	201	202	203	205	206	207	208	209	210	301	302	303	304	305	307	308	401	402	403	404	407	501	503	505	506	601	604	608	611	612	701	702	703	704	705	706	707	708	709	710	712
aminoglycoside		584	1038	526	279	138	861	268	355	441	2007	1131	2485	1157	417	407	270	936	1228	279	330	383	351	370	360	139	526	112	297	150	234	967	222	611	822	255	322	201	190	216	303	703	657	199	1545	1672	376	1335	914
	aminoglycoside__aad(6)	0	3	1	3	0	0	4	1	0	0	0	3	1	0	0	1	0	0	1	0	0	0	0	1	1	1	0	3	2	1	1	1	2	1	0	0	0	0	3	0	0	0	0	1	0	3	5	1
	aminoglycoside__aad(9)	0	0	0	0	0	0	0	0	0	0	0	0	0	0	0	0	0	0	0	0	0	0	0	0	0	0	0	0	0	0	0	0	0	0	0	0	0	0	0	0	0	0	0	0	1	0	0	0
	aminoglycoside__aadA	308	925	382	136	69	698	122	272	384	1872	970	2359	1055	332	242	191	824	1126	229	239	313	283	243	290	44	430	61	88	101	169	903	172	567	700	222	243	147	133	164	229	625	596	158	1454	1607	321	1228	839
	aminoglycoside__aadE	47	43	37	58	20	28	46	24	11	26	23	35	18	24	80	30	16	31	19	16	14	20	11	24	13	21	33	106	14	29	16	15	21	22	16	32	15	17	20	18	18	21	14	24	13	27	35	18
	aminoglycoside__aadK	0	0	0	1	0	0	0	0	0	0	0	0	0	0	0	0	0	0	0	0	0	0	0	0	0	0	0	0	1	0	0	0	0	0	0	0	1	0	0	0	0	0	0	0	0	0	0	0
	aminoglycoside__ant(2'')-I	0	0	0	0	0	0	0	0	0	0	0	0	0	0	0	0	0	0	0	1	0	0	0	0	0	0	0	0	0	0	0	0	0	0	0	0	0	0	0	0	0	0	0	0	0	0	0	0
	aminoglycoside__ant(9)-I	83	52	66	27	28	75	79	46	23	100	119	50	55	43	65	19	67	38	10	63	49	27	110	39	58	56	10	60	21	16	39	31	11	33	6	24	15	28	20	52	48	24	17	47	48	9	44	40
	aminoglycoside__aph(3''')-III	131	4	35	33	10	53	8	5	13	5	2	23	8	6	6	13	26	14	15	4	0	5	1	1	18	8	2	22	3	11	6	0	4	47	7	14	10	8	6	0	0	14	4	13	0	9	14	14
	aminoglycoside__aph(3'')-I	13	3	1	3	1	3	1	6	8	4	5	6	10	6	5	6	2	10	5	6	5	15	3	2	4	6	5	6	3	2	2	2	0	1	2	5	9	0	1	0	9	0	2	3	0	3	3	0
	aminoglycoside__aph(6)-I	2	6	1	4	9	3	5	0	2	0	10	7	4	5	6	5	1	6	0	1	2	1	2	3	1	4	1	11	0	5	0	0	2	0	1	4	4	2	2	2	2	2	4	2	0	3	5	1
	aminoglycoside__bifunctional aminoglycoside N-acetyltransferase and aminoglycoside phosphotransferase	0	2	3	14	1	1	3	1	0	0	2	2	6	1	3	5	0	3	0	0	0	0	0	0	0	0	0	1	1	0	0	1	1	18	0	0	0	0	0	0	0	0	0	0	0	0	0	0
	aminoglycoside__streptomycin resistance protein	0	0	0	0	0	0	0	0	0	0	0	0	0	0	0	0	0	0	0	0	0	0	0	0	0	0	0	0	4	1	0	0	3	0	1	0	0	2	0	2	1	0	0	1	3	1	1	1
bacitracin		0	0	0	0	0	3	0	0	1	0	0	1	0	1	0	0	0	0	0	0	0	2	0	1	0	0	1	1	2	3	0	0	0	0	1	3	2	2	1	1	1	0	1	4	10	2	1	0
	bacitracin__bcrA	0	0	0	0	0	3	0	0	1	0	0	1	0	1	0	0	0	0	0	0	0	2	0	1	0	0	1	1	2	3	0	0	0	0	1	3	2	2	1	1	1	0	1	4	10	2	1	0
beta-lactam		1	5	6	0	0	2	0	1	0	2	2	4	1	0	1	0	0	0	1	2	4	2	4	0	0	1	0	0	2	1	1	0	0	0	0	1	0	0	1	0	5	2	0	1	2	2	0	0
	beta-lactam__blaZ	0	0	0	0	0	0	0	0	0	0	0	0	0	0	0	0	0	0	0	0	0	0	0	0	0	0	0	0	1	0	0	0	0	0	0	0	0	0	0	0	0	0	0	0	0	0	0	0
	beta-lactam__class A beta-lactamase	1	0	0	0	0	0	0	0	0	0	0	0	0	0	0	0	0	0	0	0	0	0	0	0	0	0	0	0	0	0	0	0	0	0	0	0	0	0	0	0	0	0	0	0	0	0	0	0
	beta-lactam__class C beta-lactamase	0	0	0	0	0	0	0	0	0	1	0	0	0	0	0	0	0	0	0	0	0	0	0	0	0	0	0	0	0	0	1	0	0	0	0	0	0	0	0	0	0	0	0	0	0	0	0	0
	beta-lactam__metallo-beta-lactamase	0	5	3	0	0	2	0	1	0	1	2	4	1	0	0	0	0	0	1	2	3	2	2	0	0	0	0	0	1	0	0	0	0	0	0	1	0	0	1	0	4	2	0	0	1	2	0	0
	beta-lactam__ROB-1	0	0	2	0	0	0	0	0	0	0	0	0	0	0	0	0	0	0	0	0	0	0	0	0	0	0	0	0	0	0	0	0	0	0	0	0	0	0	0	0	0	0	0	0	0	0	0	0
	beta-lactam__TEM-1	0	0	0	0	0	0	0	0	0	0	0	0	0	0	0	0	0	0	0	0	1	0	2	0	0	0	0	0	0	0	0	0	0	0	0	0	0	0	0	0	0	0	0	0	0	0	0	0
	beta-lactam__TEM-117	0	0	1	0	0	0	0	0	0	0	0	0	0	0	0	0	0	0	0	0	0	0	0	0	0	0	0	0	0	0	0	0	0	0	0	0	0	0	0	0	1	0	0	0	0	0	0	0
	beta-lactam__TEM-157	0	0	0	0	0	0	0	0	0	0	0	0	0	0	1	0	0	0	0	0	0	0	0	0	0	0	0	0	0	0	0	0	0	0	0	0	0	0	0	0	0	0	0	0	0	0	0	0
	beta-lactam__TEM-187	0	0	0	0	0	0	0	0	0	0	0	0	0	0	0	0	0	0	0	0	0	0	0	0	0	1	0	0	0	0	0	0	0	0	0	0	0	0	0	0	0	0	0	0	0	0	0	0
	beta-lactam__TEM-205	0	0	0	0	0	0	0	0	0	0	0	0	0	0	0	0	0	0	0	0	0	0	0	0	0	0	0	0	0	1	0	0	0	0	0	0	0	0	0	0	0	0	0	1	0	0	0	0
	beta-lactam__TEM-89	0	0	0	0	0	0	0	0	0	0	0	0	0	0	0	0	0	0	0	0	0	0	0	0	0	0	0	0	0	0	0	0	0	0	0	0	0	0	0	0	0	0	0	0	1	0	0	0
bleomycin		0	0	0	0	0	0	0	0	0	0	0	0	0	0	0	0	0	0	0	0	0	0	1	0	0	0	0	0	0	0	0	0	0	0	0	0	0	0	0	0	0	0	0	0	0	0	0	0
	bleomycin__bleomycin resistance protein	0	0	0	0	0	0	0	0	0	0	0	0	0	0	0	0	0	0	0	0	0	0	1	0	0	0	0	0	0	0	0	0	0	0	0	0	0	0	0	0	0	0	0	0	0	0	0	0
chloramphenicol		9	1	6	1	0	0	0	1	0	0	0	2	0	2	1	0	0	4	0	0	2	0	2	0	1	0	2	0	0	2	0	0	3	5	0	2	0	0	1	0	0	2	0	0	0	1	1	0
	chloramphenicol__cat_chloramphenicol acetyltransferase	9	1	6	0	0	0	0	1	0	0	0	2	0	2	0	0	0	3	0	0	2	0	1	0	0	0	1	0	0	1	0	0	3	3	0	1	0	0	1	0	0	1	0	0	0	0	0	0
	chloramphenicol__chloramphenicol exporter	0	0	0	1	0	0	0	0	0	0	0	0	0	0	0	0	0	0	0	0	0	0	0	0	0	0	0	0	0	0	0	0	0	2	0	0	0	0	0	0	0	1	0	0	0	0	0	0
	chloramphenicol__floR	0	0	0	0	0	0	0	0	0	0	0	0	0	0	1	0	0	1	0	0	0	0	1	0	1	0	1	0	0	1	0	0	0	0	0	1	0	0	0	0	0	0	0	0	0	1	1	0
fosfomycin		0	1	0	0	0	0	0	0	0	0	0	0	0	0	0	0	0	1	0	0	0	1	1	0	1	0	0	0	4	2	1	0	0	0	2	0	1	1	0	4	0	0	1	4	6	6	2	2
	fosfomycin__fosB	0	1	0	0	0	0	0	0	0	0	0	0	0	0	0	0	0	1	0	0	0	1	1	0	1	0	0	0	4	2	1	0	0	0	2	0	1	1	0	4	0	0	1	4	6	6	2	2
fosmidomycin		0	0	0	0	0	0	0	0	0	0	0	0	0	0	0	0	0	0	0	0	0	0	0	0	0	0	0	0	0	0	1	0	0	0	0	0	0	0	0	0	0	0	0	0	0	0	0	0
	fosmidomycin__rosA	0	0	0	0	0	0	0	0	0	0	0	0	0	0	0	0	0	0	0	0	0	0	0	0	0	0	0	0	0	0	1	0	0	0	0	0	0	0	0	0	0	0	0	0	0	0	0	0
macrolide-lincosamide-streptogramin		327	198	247	201	171	183	139	130	135	219	182	189	263	122	207	252	160	227	148	146	122	269	260	220	107	237	136	200	162	248	105	212	103	112	151	266	159	171	124	216	407	294	102	184	257	213	304	139
	macrolide-lincosamide-streptogramin__erm(31)	0	0	0	0	0	0	0	0	0	0	0	0	0	0	0	0	0	0	0	0	0	0	1	0	0	0	0	0	0	0	0	0	0	0	0	0	0	0	0	0	0	0	0	0	0	0	0	0
	macrolide-lincosamide-streptogramin__erm(33)	0	0	0	0	0	0	0	0	0	0	0	0	0	0	0	0	0	0	0	0	0	0	0	0	0	0	0	0	0	0	0	0	0	0	0	0	0	0	0	0	0	0	0	0	0	0	1	0
	macrolide-lincosamide-streptogramin__ermB	17	14	25	30	9	25	12	5	8	9	11	14	18	16	31	29	10	35	25	37	29	60	35	28	1	33	28	18	33	95	9	48	27	26	23	48	32	17	8	31	16	28	12	28	37	39	54	11
	macrolide-lincosamide-streptogramin__ermC	0	0	0	0	0	0	0	0	0	0	0	0	0	0	0	0	0	0	0	0	1	0	0	0	0	0	0	0	1	1	0	1	1	0	3	1	1	2	1	6	0	0	1	2	0	4	1	0
	macrolide-lincosamide-streptogramin__ermG	91	47	53	18	22	16	12	15	12	29	17	18	145	36	20	126	29	132	18	28	21	46	66	107	13	41	47	115	54	112	20	65	33	32	43	54	37	63	18	32	44	102	26	59	60	62	77	32
	macrolide-lincosamide-streptogramin__ermT	0	0	0	0	0	0	0	0	0	0	0	0	0	0	0	0	1	0	0	2	0	1	0	0	2	0	1	0	0	0	0	0	0	0	0	0	0	0	0	0	0	0	0	0	0	0	0	0
	macrolide-lincosamide-streptogramin__ermX	0	0	0	0	0	0	0	0	0	0	0	0	0	0	0	0	0	0	0	1	0	0	0	0	0	0	1	0	0	0	0	0	0	0	0	0	0	0	0	0	0	0	0	0	0	1	0	0
	macrolide-lincosamide-streptogramin__lnuA	3	2	1	1	1	0	3	2	1	2	0	1	2	0	0	1	1	4	2	5	1	2	4	3	0	1	5	1	2	2	1	4	1	8	3	4	1	6	0	4	0	2	1	2	5	10	4	2
	macrolide-lincosamide-streptogramin__lnuB	0	1	1	0	0	0	0	0	0	0	0	0	0	0	0	0	0	0	0	0	0	0	0	0	0	0	0	0	1	0	0	0	0	0	0	0	0	0	0	0	0	0	0	0	0	0	0	0
	macrolide-lincosamide-streptogramin__lsa	7	3	9	9	0	6	15	4	4	2	0	9	12	10	15	9	11	10	2	8	14	7	2	12	1	1	3	24	14	2	3	21	12	4	5	7	3	8	5	3	2	12	6	1	0	1	1	0
	macrolide-lincosamide-streptogramin__macB	14	5	3	2	4	2	2	14	4	47	1	1	3	0	3	1	2	8	6	5	4	10	8	2	38	5	3	2	2	3	28	10	0	1	0	4	2	3	3	18	26	8	1	10	48	4	2	6
	macrolide-lincosamide-streptogramin__mphA	0	0	0	0	0	0	0	0	0	0	0	0	0	0	0	0	0	0	1	0	0	0	0	0	0	0	0	0	0	0	0	0	0	0	0	0	0	0	0	0	0	0	0	0	0	0	0	0
	macrolide-lincosamide-streptogramin__vatB	194	125	155	141	133	131	94	90	106	130	152	145	82	60	138	85	106	38	93	60	52	143	144	67	52	155	48	39	55	33	43	63	28	40	62	148	83	72	89	121	319	142	55	82	107	92	164	88
	macrolide-lincosamide-streptogramin__vatE	1	1	0	0	2	3	1	0	0	0	1	1	1	0	0	1	0	0	1	0	0	0	0	1	0	1	0	1	0	0	1	0	1	1	12	0	0	0	0	1	0	0	0	0	0	0	0	0
multidrug		23	32	12	20	18	9	15	48	22	76	7	16	23	19	31	16	8	17	9	11	16	17	18	5	20	13	19	24	16	5	38	9	13	13	7	10	8	13	8	28	30	9	7	34	104	8	13	11
	multidrug__acrB	7	1	3	3	2	0	1	20	6	50	1	0	0	0	0	0	1	2	4	3	2	6	10	0	11	2	2	0	0	1	18	5	1	1	0	0	1	1	1	13	9	2	0	16	58	1	1	5
	multidrug__acrF	0	0	0	0	0	0	0	0	2	0	0	0	0	0	0	0	0	0	0	0	0	0	0	0	0	0	0	0	0	0	0	0	0	0	0	0	0	0	0	0	0	0	0	0	0	0	0	0
	multidrug__adeJ	0	0	0	0	0	0	0	0	0	3	0	0	0	0	0	0	0	0	0	0	0	0	0	0	0	0	0	0	0	0	1	0	0	0	0	0	0	0	0	0	2	0	0	2	3	0	1	0
	multidrug__amrB	0	0	0	0	0	0	0	4	3	4	0	0	0	0	0	0	0	0	1	0	0	0	0	0	0	0	0	0	0	0	3	0	0	0	0	0	0	0	0	0	0	0	0	1	5	0	0	0
	multidrug__bpeF	0	1	0	0	0	0	0	0	0	0	0	0	0	0	0	0	0	0	0	0	0	0	0	0	0	0	0	0	0	0	0	0	0	0	0	0	0	0	0	0	0	0	0	0	0	0	0	0
	multidrug__ceoB	0	0	0	0	0	0	0	0	0	0	0	0	0	0	0	0	0	0	0	0	0	0	0	0	0	0	0	0	0	0	0	0	0	0	0	0	0	0	0	1	0	0	0	0	0	0	0	0
	multidrug__emrA	0	0	0	0	0	0	0	0	0	0	0	0	0	0	0	0	1	0	0	0	0	0	0	0	1	1	0	0	0	0	0	0	0	0	0	0	0	0	0	0	0	0	0	0	0	0	0	0
	multidrug__mdtB	0	2	0	0	1	0	1	0	0	0	0	0	2	0	2	1	0	1	0	0	1	1	0	1	1	0	0	0	0	0	0	1	0	0	0	1	0	0	0	0	0	0	0	2	1	0	0	1
	multidrug__mdtC	0	1	1	0	2	0	1	0	0	0	0	0	2	1	0	1	0	0	0	0	1	2	0	0	0	1	2	0	0	0	0	0	0	0	0	0	0	0	0	0	0	0	0	0	1	0	2	1
	multidrug__mdtF	1	0	0	0	0	0	0	2	1	2	0	0	0	0	0	0	0	2	0	0	0	0	0	0	0	2	0	0	0	0	2	0	0	0	1	0	0	0	0	1	0	0	0	0	2	0	1	0
	multidrug__mexB	2	0	0	1	0	0	0	2	3	2	0	0	1	1	0	1	0	2	0	0	0	2	0	0	2	0	0	1	0	1	4	0	1	2	0	1	0	0	0	2	7	0	0	2	10	0	0	0
	multidrug__mexF	1	1	0	0	0	0	0	0	0	0	0	0	0	0	0	0	0	0	0	0	0	0	0	0	0	0	0	0	0	0	0	1	0	0	0	0	0	0	0	0	0	0	0	0	0	0	0	0
	multidrug__multidrug_ABC_transporter	9	24	8	14	13	6	12	11	5	2	6	15	18	17	28	11	2	9	2	8	12	5	4	4	2	6	14	23	16	3	3	1	11	7	5	8	6	11	7	3	5	5	7	4	4	7	8	2
	multidrug__multidrug_transporter	3	2	0	2	0	3	0	8	2	13	0	1	0	0	0	2	3	1	2	0	0	1	4	0	1	1	1	0	0	0	6	1	0	2	1	0	1	1	0	7	6	1	0	7	20	0	0	1
	multidrug__ompR	0	0	0	0	0	0	0	0	0	0	0	0	0	0	0	0	0	0	0	0	0	0	0	0	1	0	0	0	0	0	0	0	0	0	0	0	0	0	0	0	0	0	0	0	0	0	0	0
	multidrug__oprC	0	0	0	0	0	0	0	0	0	0	0	0	0	0	0	0	1	0	0	0	0	0	0	0	0	0	0	0	0	0	0	0	0	1	0	0	0	0	0	0	1	0	0	0	0	0	0	0
	multidrug__qacG	0	0	0	0	0	0	0	0	0	0	0	0	0	0	0	0	0	0	0	0	0	0	0	0	0	0	0	0	0	0	0	0	0	0	0	0	0	0	0	1	0	0	0	0	0	0	0	0
	multidrug__smeB	0	0	0	0	0	0	0	1	0	0	0	0	0	0	0	0	0	0	0	0	0	0	0	0	0	0	0	0	0	0	1	0	0	0	0	0	0	0	0	0	0	0	0	0	0	0	0	1
	multidrug__smeE	0	0	0	0	0	0	0	0	0	0	0	0	0	0	0	0	0	0	0	0	0	0	0	0	1	0	0	0	0	0	0	0	0	0	0	0	0	0	0	0	0	1	0	0	0	0	0	0
	multidrug__smeF	0	0	0	0	0	0	0	0	0	0	0	0	0	0	1	0	0	0	0	0	0	0	0	0	0	0	0	0	0	0	0	0	0	0	0	0	0	0	0	0	0	0	0	0	0	0	0	0
quinolone		1	0	0	0	0	0	0	0	0	0	0	0	0	0	0	0	0	0	0	0	0	0	0	0	0	0	0	0	0	0	0	0	0	0	0	1	0	0	0	0	0	0	0	1	0	0	0	0
	quinolone__qepA	1	0	0	0	0	0	0	0	0	0	0	0	0	0	0	0	0	0	0	0	0	0	0	0	0	0	0	0	0	0	0	0	0	0	0	1	0	0	0	0	0	0	0	1	0	0	0	0
rifamycin		0	1	0	0	0	0	0	0	0	0	0	0	0	0	0	0	0	0	0	0	0	0	0	0	0	0	1	0	0	0	0	0	0	0	0	0	0	0	0	0	1	1	0	0	0	0	1	1
	rifamycin__rifampin monooxygenase	0	1	0	0	0	0	0	0	0	0	0	0	0	0	0	0	0	0	0	0	0	0	0	0	0	0	1	0	0	0	0	0	0	0	0	0	0	0	0	0	1	1	0	0	0	0	1	1
sulfonamide		2	6	1	4	3	1	0	2	1	0	2	2	9	1	2	5	2	11	2	3	4	6	1	2	2	2	2	6	2	3	4	1	0	3	2	11	5	5	2	1	3	0	1	4	1	2	1	3
	sulfonamide__sul1	0	4	0	0	0	0	0	0	0	0	0	0	0	0	0	0	0	1	1	1	3	1	0	2	0	1	0	3	0	1	2	1	0	1	0	4	2	0	0	0	1	0	0	2	0	1	1	3
	sulfonamide__sul2	2	2	1	4	3	1	0	2	1	0	2	2	9	1	2	5	2	10	1	2	1	5	1	0	2	1	2	3	2	2	2	0	0	2	2	7	3	5	2	1	2	0	1	2	1	1	0	0
tetracycline		2907	2716	1961	2733	1598	3488	2062	1647	1272	2065	1761	2550	2705	1929	2836	2845	3950	2661	1679	3771	1941	1687	1838	1762	1323	1254	2233	1833	3312	2191	3642	2622	1657	2598	3290	1434	1405	1356	1243	1664	2080	1586	1051	2110	2199	1235	2134	1436
	tetracycline__tet32	122	83	63	115	47	163	74	54	36	91	89	119	66	35	73	113	279	75	51	243	67	82	103	66	54	39	78	47	189	85	231	122	65	94	233	45	48	48	26	66	93	51	37	125	71	37	58	63
	tetracycline__tet44	571	419	417	858	158	572	476	328	118	247	387	403	677	205	398	378	366	323	336	504	238	345	232	128	46	122	255	300	722	298	445	407	359	650	131	208	204	128	184	322	106	115	103	328	379	144	220	78
	tetracycline__tetA	0	0	0	0	0	1	0	0	0	0	0	0	0	0	0	0	0	0	0	1	0	0	0	0	0	0	0	0	0	0	0	1	0	0	0	0	0	2	0	0	0	0	0	1	0	0	1	1
	tetracycline__tetC	2	0	0	0	0	0	0	0	0	0	0	0	0	0	0	0	0	0	1	0	0	0	0	0	0	0	1	0	0	0	0	1	0	0	0	0	0	0	0	0	0	0	0	0	0	0	0	0
	tetracycline__tetG	0	0	0	0	0	0	0	0	0	0	0	0	0	0	0	0	0	0	0	0	0	0	1	0	0	0	1	0	0	0	0	0	0	0	0	0	1	0	0	0	0	0	0	0	0	0	1	0
	tetracycline__tetL	1	8	0	1	5	0	0	8	1	0	0	0	1	5	1	2	0	1	2	0	2	0	6	0	4	0	1	0	4	0	0	0	3	4	1	0	0	1	1	0	4	0	0	0	0	0	1	0
	tetracycline__tetM	239	199	132	154	134	269	183	92	106	202	194	236	133	124	186	248	614	170	104	476	152	133	140	140	142	107	177	113	239	133	369	194	138	198	449	82	124	106	73	115	263	113	82	165	137	68	139	136
	tetracycline__tetO	505	455	213	261	176	865	328	246	187	532	346	470	170	237	256	539	1329	349	199	1242	289	278	536	289	372	188	316	203	862	335	1271	483	284	381	1219	125	218	225	123	275	502	228	159	420	305	107	278	346
	tetracycline__tetP	0	0	0	0	0	0	0	0	0	0	0	0	0	0	0	0	0	0	0	0	0	0	0	0	0	0	0	0	0	0	0	0	0	0	0	0	0	0	1	0	0	0	0	0	0	0	0	0
	tetracycline__tetQ	8	3	3	2	0	2	2	1	0	5	0	2	1	0	0	0	2	3	0	2	0	0	1	0	1	0	0	6	1	0	1	0	1	3	0	2	1	1	2	0	0	0	0	2	2	1	3	0
	tetracycline__tetracycline_resistance_protein	204	256	178	202	180	263	162	133	123	154	121	237	288	184	303	271	207	274	172	174	188	137	122	200	101	115	235	172	224	248	185	230	143	192	221	159	149	124	143	147	188	185	111	146	200	159	238	150
	tetracycline__tetS	0	0	0	0	0	0	0	0	0	0	0	1	0	0	2	0	0	0	0	0	0	0	0	0	0	0	0	1	0	0	0	0	0	0	1	0	0	0	0	1	0	0	0	0	0	0	0	1
	tetracycline__tetW	1255	1293	955	1140	898	1353	837	785	701	834	624	1082	1369	1139	1617	1294	1153	1466	814	1129	1005	712	697	939	603	683	1169	991	1071	1092	1140	1184	664	1076	1035	813	660	721	690	738	924	894	559	923	1105	719	1195	661
unclassified		0	0	0	1	0	0	0	0	0	0	0	0	0	0	0	0	0	0	0	0	0	0	1	0	0	0	0	0	0	0	0	0	0	0	0	0	0	0	0	0	0	0	0	0	0	0	0	0
	unclassified__transcriptional regulatory protein CpxR cpxR	0	0	0	1	0	0	0	0	0	0	0	0	0	0	0	0	0	0	0	0	0	0	1	0	0	0	0	0	0	0	0	0	0	0	0	0	0	0	0	0	0	0	0	0	0	0	0	0
vancomycin		41	29	18	31	27	25	22	8	11	9	24	34	22	30	43	25	44	30	27	15	31	24	14	16	8	16	28	31	32	30	30	20	23	55	26	30	19	24	20	11	17	23	12	23	19	42	26	14
	vancomycin__vanA	0	0	0	0	0	0	0	0	0	0	0	0	0	0	0	0	0	4	0	1	0	1	1	1	0	3	0	2	2	2	0	2	0	2	2	3	2	5	0	0	1	2	1	1	2	3	2	1
	vancomycin__vanE	0	0	0	0	0	0	0	0	0	0	0	0	0	0	0	0	1	0	0	0	0	0	1	0	0	1	0	0	1	1	0	1	0	1	1	0	0	0	0	0	0	0	0	0	0	2	1	0
	vancomycin__vanG	0	1	0	0	0	0	0	0	0	0	0	0	0	0	0	0	0	0	0	0	0	0	0	0	0	0	0	0	0	0	0	0	0	0	0	0	0	0	0	0	0	0	0	0	0	0	0	0
	vancomycin__vanH	0	0	0	0	0	1	0	0	0	0	0	0	0	0	0	0	0	2	7	1	0	0	3	0	1	1	2	2	3	4	0	1	1	5	2	6	0	2	0	1	1	2	1	3	3	6	3	0
	vancomycin__vanR	17	15	15	30	23	18	17	7	5	1	22	27	13	29	40	21	23	20	15	6	24	8	4	4	6	4	19	21	20	15	22	9	15	26	13	9	12	14	16	8	5	11	6	9	11	20	14	12
	vancomycin__vanS	24	12	3	0	4	6	5	1	6	8	2	6	8	1	3	4	19	1	4	7	7	14	5	10	1	5	6	6	4	6	5	6	4	15	6	9	2	1	3	2	7	6	3	9	0	6	5	1
	vancomycin__vanX	0	0	0	1	0	0	0	0	0	0	0	1	1	0	0	0	1	3	1	0	0	0	0	1	0	2	1	0	2	2	3	1	3	6	2	3	3	2	1	0	3	2	1	1	2	5	1	0
	vancomycin__vanY	0	1	0	0	0	0	0	0	0	0	0	0	0	0	0	0	0	0	0	0	0	1	0	0	0	0	0	0	0	0	0	0	0	0	0	0	0	0	0	0	0	0	0	0	1	0	0	0
Class	Subtype	Abundance (calculated as number of reads per million of metagenomic reads)
		101	103	104	105	106	107	112	201	202	203	205	206	207	208	209	210	301	302	303	304	305	307	308	401	402	403	404	407	501	503	505	506	601	604	608	611	612	701	702	703	704	705	706	707	708	709	710	712
aminoglycoside		8.01988	14.9792	8.57381	4.09296	2.50073	11.5498	4.75972	7.28513	8.8336	32.4098	23.5967	38.3528	20.9447	8.12396	6.43617	4.77084	13.9273	20.6453	5.81857	5.54598	7.51398	6.24521	6.34343	7.61222	2.85454	10.7072	1.94414	5.49739	3.27666	4.61594	17.1085	4.80986	15.3309	14.7333	6.33528	6.48754	5.70444	4.30481	4.29162	5.8874	10.5041	10.6627	6.25103	23.5269	26.9615	9.56568	21.3367	23.2551
	aminoglycoside__aad(6)	0	0.0432924	0.0163	0.0440104	0	0	0.0710405	0.0205215	0	0	0	0.0463011	0.0181026	0	0	0.0176698	0	0	0.0208551	0	0	0	0	0.021145	0.0205363	0.0203559	0	0.0555291	0.0436888	0.0197263	0.0176924	0.021666	0.0501829	0.0179238	0	0	0	0	0.0596058	0	0	0	0	0.0152278	0	0.0763219	0.0799128	0.0254433
	aminoglycoside__aad(9)	0	0	0	0	0	0	0	0	0	0	0	0	0	0	0	0	0	0	0	0	0	0	0	0	0	0	0	0	0	0	0	0	0	0	0	0	0	0	0	0	0	0	0	0	0.0161253	0	0	0
	aminoglycoside__aadA	4.22966	13.3485	6.22661	1.99514	1.25036	9.36326	2.16674	5.58185	7.69184	30.2298	20.2377	36.4081	19.0983	6.468	3.82691	3.37493	12.2608	18.9305	4.77582	4.01663	6.14066	5.03531	4.16609	6.13206	0.903596	8.75305	1.05886	1.62886	2.20628	3.33374	15.9762	3.72656	14.2269	12.5466	5.51542	4.89588	4.17191	3.01337	3.25845	4.44955	9.33861	9.67275	4.96313	22.1412	25.9134	8.16644	19.6266	21.3469
	aminoglycoside__aadE	0.645435	0.620524	0.603101	0.850867	0.362424	0.375603	0.816966	0.492516	0.220339	0.419858	0.479862	0.54018	0.325847	0.467566	1.26509	0.530094	0.238073	0.521176	0.396247	0.268896	0.274662	0.355852	0.188588	0.507481	0.266971	0.427474	0.572828	1.96203	0.305822	0.572061	0.283078	0.324991	0.526921	0.394323	0.397508	0.644725	0.425705	0.385167	0.397372	0.349746	0.268952	0.340818	0.439771	0.365467	0.209629	0.686897	0.55939	0.457979
	aminoglycoside__aadK	0	0	0	0.0146701	0	0	0	0	0	0	0	0	0	0	0	0	0	0	0	0	0	0	0	0	0	0	0	0	0.0218444	0	0	0	0	0	0	0	0.0283803	0	0	0	0	0	0	0	0	0	0	0
	aminoglycoside__ant(2'')-I	0	0	0	0	0	0	0	0	0	0	0	0	0	0	0	0	0	0	0	0.016806	0	0	0	0	0	0	0	0	0	0	0	0	0	0	0	0	0	0	0	0	0	0	0	0	0	0	0	0
	aminoglycoside__ant(9)-I	1.13981	0.750401	1.0758	0.396093	0.507394	1.00608	1.40305	0.943989	0.460709	1.61484	2.48276	0.771685	0.995644	0.837723	1.02789	0.335726	0.996932	0.638861	0.208551	1.05878	0.961318	0.4804	1.88588	0.824657	1.1911	1.13993	0.173584	1.11058	0.458732	0.31562	0.690002	0.671647	0.276006	0.591485	0.149066	0.483543	0.425705	0.634393	0.397372	1.01038	0.717205	0.389507	0.534008	0.715706	0.774015	0.228966	0.703233	1.01773
	aminoglycoside__aph(3''')-III	1.79898	0.0577231	0.570501	0.484114	0.181212	0.710964	0.142081	0.102607	0.260401	0.0807419	0.0417271	0.354975	0.144821	0.116892	0.0948821	0.229707	0.386869	0.23537	0.312826	0.067224	0	0.0889631	0.0171444	0.021145	0.369653	0.162847	0.0347169	0.407214	0.0655332	0.216989	0.106154	0	0.100366	0.842418	0.17391	0.282067	0.283803	0.181255	0.119212	0	0	0.227212	0.125649	0.197961	0	0.228966	0.223756	0.356206
	aminoglycoside__aph(3'')-I	0.178525	0.0432924	0.0163	0.0440104	0.0181212	0.0402432	0.0177601	0.123129	0.160247	0.0645936	0.104318	0.0926022	0.181026	0.116892	0.0790684	0.106019	0.0297592	0.168121	0.104275	0.100836	0.0980937	0.266889	0.0514332	0.0422901	0.0821451	0.122136	0.0867922	0.111058	0.0655332	0.0394525	0.0353847	0.0433321	0	0.0179238	0.0496885	0.100738	0.255423	0	0.0198686	0	0.134476	0	0.0628244	0.0456833	0	0.0763219	0.0479477	0
	aminoglycoside__aph(6)-I	0.0274653	0.0865847	0.0163	0.0586805	0.163091	0.0402432	0.0888007	0	0.0400617	0	0.208636	0.108036	0.0724105	0.0974096	0.0948821	0.0883489	0.0148796	0.100873	0	0.016806	0.0392375	0.0177926	0.0342888	0.0634351	0.0205363	0.0814237	0.0173584	0.203607	0	0.0986313	0	0	0.0501829	0	0.0248443	0.0805906	0.113521	0.0453138	0.0397372	0.0388607	0.0298836	0.0324589	0.125649	0.0304556	0	0.0763219	0.0799128	0.0254433
	aminoglycoside__bifunctional aminoglycoside N-acetyltransferase and aminoglycoside phosphotransferase	0	0.0288616	0.0489001	0.205382	0.0181212	0.0134144	0.0532804	0.0205215	0	0	0.0417271	0.0308674	0.108616	0.0194819	0.0474411	0.0883489	0	0.0504364	0	0	0	0	0	0	0	0	0	0.0185097	0.0218444	0	0	0.021666	0.0250915	0.322628	0	0	0	0	0	0	0	0	0	0	0	0	0	0
	aminoglycoside__streptomycin resistance protein	0	0	0	0	0	0	0	0	0	0	0	0	0	0	0	0	0	0	0	0	0	0	0	0	0	0	0	0	0.0873776	0.0197263	0	0	0.0752744	0	0.0248443	0	0	0.0453138	0	0.0388607	0.0149418	0	0	0.0152278	0.048376	0.0254406	0.0159826	0.0254433
bacitracin		0	0	0	0	0	0.0402432	0	0	0.0200308	0	0	0.0154337	0	0.0194819	0	0	0	0	0	0	0	0.0355852	0	0.021145	0	0	0.0173584	0.0185097	0.0436888	0.0591788	0	0	0	0	0.0248443	0.0604429	0.0567606	0.0453138	0.0198686	0.0194304	0.0149418	0	0.0314122	0.0609111	0.161253	0.0508813	0.0159826	0
	bacitracin__bcrA	0	0	0	0	0	0.0402432	0	0	0.0200308	0	0	0.0154337	0	0.0194819	0	0	0	0	0	0	0	0.0355852	0	0.021145	0	0	0.0173584	0.0185097	0.0436888	0.0591788	0	0	0	0	0.0248443	0.0604429	0.0567606	0.0453138	0.0198686	0.0194304	0.0149418	0	0.0314122	0.0609111	0.161253	0.0508813	0.0159826	0
beta-lactam		0.0137327	0.0721539	0.0978001	0	0	0.0268288	0	0.0205215	0	0.0322968	0.0417271	0.0617348	0.0181026	0	0.0158137	0	0	0	0.0208551	0.033612	0.0784749	0.0355852	0.0685776	0	0	0.0203559	0	0	0.0436888	0.0197263	0.0176924	0	0	0	0	0.0201476	0	0	0.0198686	0	0.0747089	0.0324589	0	0.0152278	0.0322506	0.0508813	0	0
	beta-lactam__blaZ	0	0	0	0	0	0	0	0	0	0	0	0	0	0	0	0	0	0	0	0	0	0	0	0	0	0	0	0	0.0218444	0	0	0	0	0	0	0	0	0	0	0	0	0	0	0	0	0	0	0
	beta-lactam__class A beta-lactamase	0.0137327	0	0	0	0	0	0	0	0	0	0	0	0	0	0	0	0	0	0	0	0	0	0	0	0	0	0	0	0	0	0	0	0	0	0	0	0	0	0	0	0	0	0	0	0	0	0	0
	beta-lactam__class C beta-lactamase	0	0	0	0	0	0	0	0	0	0.0161484	0	0	0	0	0	0	0	0	0	0	0	0	0	0	0	0	0	0	0	0	0.0176924	0	0	0	0	0	0	0	0	0	0	0	0	0	0	0	0	0
	beta-lactam__metallo-beta-lactamase	0	0.0721539	0.0489001	0	0	0.0268288	0	0.0205215	0	0.0161484	0.0417271	0.0617348	0.0181026	0	0	0	0	0	0.0208551	0.033612	0.0588562	0.0355852	0.0342888	0	0	0	0	0	0.0218444	0	0	0	0	0	0	0.0201476	0	0	0.0198686	0	0.0597671	0.0324589	0	0	0.0161253	0.0508813	0	0
	beta-lactam__ROB-1	0	0	0.0326	0	0	0	0	0	0	0	0	0	0	0	0	0	0	0	0	0	0	0	0	0	0	0	0	0	0	0	0	0	0	0	0	0	0	0	0	0	0	0	0	0	0	0	0	0
	beta-lactam__TEM-1	0	0	0	0	0	0	0	0	0	0	0	0	0	0	0	0	0	0	0	0	0.0196187	0	0.0342888	0	0	0	0	0	0	0	0	0	0	0	0	0	0	0	0	0	0	0	0	0	0	0	0	0
	beta-lactam__TEM-117	0	0	0.0163	0	0	0	0	0	0	0	0	0	0	0	0	0	0	0	0	0	0	0	0	0	0	0	0	0	0	0	0	0	0	0	0	0	0	0	0	0	0.0149418	0	0	0	0	0	0	0
	beta-lactam__TEM-157	0	0	0	0	0	0	0	0	0	0	0	0	0	0	0.0158137	0	0	0	0	0	0	0	0	0	0	0	0	0	0	0	0	0	0	0	0	0	0	0	0	0	0	0	0	0	0	0	0	0
	beta-lactam__TEM-187	0	0	0	0	0	0	0	0	0	0	0	0	0	0	0	0	0	0	0	0	0	0	0	0	0	0.0203559	0	0	0	0	0	0	0	0	0	0	0	0	0	0	0	0	0	0	0	0	0	0
	beta-lactam__TEM-205	0	0	0	0	0	0	0	0	0	0	0	0	0	0	0	0	0	0	0	0	0	0	0	0	0	0	0	0	0	0.0197263	0	0	0	0	0	0	0	0	0	0	0	0	0	0.0152278	0	0	0	0
	beta-lactam__TEM-89	0	0	0	0	0	0	0	0	0	0	0	0	0	0	0	0	0	0	0	0	0	0	0	0	0	0	0	0	0	0	0	0	0	0	0	0	0	0	0	0	0	0	0	0	0.0161253	0	0	0
bleomycin		0	0	0	0	0	0	0	0	0	0	0	0	0	0	0	0	0	0	0	0	0	0	0.0171444	0	0	0	0	0	0	0	0	0	0	0	0	0	0	0	0	0	0	0	0	0	0	0	0	0
	bleomycin__bleomycin resistance protein	0	0	0	0	0	0	0	0	0	0	0	0	0	0	0	0	0	0	0	0	0	0	0.0171444	0	0	0	0	0	0	0	0	0	0	0	0	0	0	0	0	0	0	0	0	0	0	0	0	0
chloramphenicol		0.123594	0.0144308	0.0978001	0.0146701	0	0	0	0.0205215	0	0	0	0.0308674	0	0.0389638	0.0158137	0	0	0.0672485	0	0	0.0392375	0	0.0342888	0	0.0205363	0	0.0347169	0	0	0.0394525	0	0	0.0752744	0.0896189	0	0.0402953	0	0	0.0198686	0	0	0.0324589	0	0	0	0.0254406	0.0159826	0
	chloramphenicol__cat_chloramphenicol acetyltransferase	0.123594	0.0144308	0.0978001	0	0	0	0	0.0205215	0	0	0	0.0308674	0	0.0389638	0	0	0	0.0504364	0	0	0.0392375	0	0.0171444	0	0	0	0.0173584	0	0	0.0197263	0	0	0.0752744	0.0537713	0	0.0201476	0	0	0.0198686	0	0	0.0162294	0	0	0	0	0	0
	chloramphenicol__chloramphenicol exporter	0	0	0	0.0146701	0	0	0	0	0	0	0	0	0	0	0	0	0	0	0	0	0	0	0	0	0	0	0	0	0	0	0	0	0	0.0358476	0	0	0	0	0	0	0	0.0162294	0	0	0	0	0	0
	chloramphenicol__floR	0	0	0	0	0	0	0	0	0	0	0	0	0	0	0.0158137	0	0	0.0168121	0	0	0	0	0.0171444	0	0.0205363	0	0.0173584	0	0	0.0197263	0	0	0	0	0	0.0201476	0	0	0	0	0	0	0	0	0	0.0254406	0.0159826	0
fosfomycin		0	0.0144308	0	0	0	0	0	0	0	0	0	0	0	0	0	0	0	0.0168121	0	0	0	0.0177926	0.0171444	0	0.0205363	0	0	0	0.0873776	0.0394525	0.0176924	0	0	0	0.0496885	0	0.0283803	0.0226569	0	0.0777214	0	0	0.0314122	0.0609111	0.0967519	0.152644	0.0319651	0.0508865
	fosfomycin__fosB	0	0.0144308	0	0	0	0	0	0	0	0	0	0	0	0	0	0	0	0.0168121	0	0	0	0.0177926	0.0171444	0	0.0205363	0	0	0	0.0873776	0.0394525	0.0176924	0	0	0	0.0496885	0	0.0283803	0.0226569	0	0.0777214	0	0	0.0314122	0.0609111	0.0967519	0.152644	0.0319651	0.0508865
fosmidomycin		0	0	0	0	0	0	0	0	0	0	0	0	0	0	0	0	0	0	0	0	0	0	0	0	0	0	0	0	0	0	0.0176924	0	0	0	0	0	0	0	0	0	0	0	0	0	0	0	0	0
	fosmidomycin__rosA	0	0	0	0	0	0	0	0	0	0	0	0	0	0	0	0	0	0	0	0	0	0	0	0	0	0	0	0	0	0	0.0176924	0	0	0	0	0	0	0	0	0	0	0	0	0	0	0	0	0
macrolide-lincosamide-streptogramin		4.49058	2.8573	4.0261	2.94869	3.09873	2.45484	2.46866	2.66779	2.70416	3.5365	3.79717	2.91697	4.76099	2.37679	3.27343	4.45279	2.38073	3.81635	3.08655	2.45367	2.39349	4.78621	4.45754	4.65191	2.19738	4.82435	2.36075	3.70194	3.53879	4.89211	1.8577	4.5932	2.58442	2.00746	3.75148	5.35927	4.51247	3.87433	2.46371	4.19696	6.0813	4.77146	3.20405	2.80191	4.14421	5.41886	4.8587	3.53661
	macrolide-lincosamide-streptogramin__erm(31)	0	0	0	0	0	0	0	0	0	0	0	0	0	0	0	0	0	0	0	0	0	0	0.0171444	0	0	0	0	0	0	0	0	0	0	0	0	0	0	0	0	0	0	0	0	0	0	0	0	0
	macrolide-lincosamide-streptogramin__erm(33)	0	0	0	0	0	0	0	0	0	0	0	0	0	0	0	0	0	0	0	0	0	0	0	0	0	0	0	0	0	0	0	0	0	0	0	0	0	0	0	0	0	0	0	0	0	0	0.0159826	0
	macrolide-lincosamide-streptogramin__ermB	0.233455	0.202031	0.4075	0.440104	0.163091	0.33536	0.213122	0.102607	0.160247	0.145335	0.229499	0.216072	0.325847	0.311711	0.490224	0.512424	0.148796	0.588425	0.521377	0.621822	0.568943	1.06756	0.600054	0.592061	0.0205363	0.671745	0.486036	0.333175	0.720865	1.87399	0.159231	1.03997	0.677469	0.466018	0.571418	0.967087	0.90817	0.385167	0.158949	0.602341	0.239068	0.454425	0.376947	0.426378	0.596637	0.992185	0.863059	0.279876
	macrolide-lincosamide-streptogramin__ermC	0	0	0	0	0	0	0	0	0	0	0	0	0	0	0	0	0	0	0	0	0.0196187	0	0	0	0	0	0	0	0.0218444	0.0197263	0	0.021666	0.0250915	0	0.0745328	0.0201476	0.0283803	0.0453138	0.0198686	0.116582	0	0	0.0314122	0.0304556	0	0.101763	0.0159826	0
	macrolide-lincosamide-streptogramin__ermG	1.24967	0.678247	0.863901	0.264062	0.398667	0.214631	0.213122	0.307822	0.24037	0.468303	0.354681	0.277807	2.62488	0.701349	0.316274	2.22639	0.431508	2.2192	0.375392	0.470568	0.411993	0.81846	1.13153	2.26252	0.266971	0.834593	0.815847	2.12862	1.1796	2.20934	0.353847	1.40829	0.828018	0.573561	1.0683	1.08797	1.05007	1.42738	0.357635	0.621772	0.657438	1.6554	0.816718	0.898439	0.967519	1.57732	1.23066	0.814184
	macrolide-lincosamide-streptogramin__ermT	0	0	0	0	0	0	0	0	0	0	0	0	0	0	0	0	0.0148796	0	0	0.033612	0	0.0177926	0	0	0.0410725	0	0.0173584	0	0	0	0	0	0	0	0	0	0	0	0	0	0	0	0	0	0	0	0	0
	macrolide-lincosamide-streptogramin__ermX	0	0	0	0	0	0	0	0	0	0	0	0	0	0	0	0	0	0	0	0.016806	0	0	0	0	0	0	0.0173584	0	0	0	0	0	0	0	0	0	0	0	0	0	0	0	0	0	0	0.0254406	0	0
	macrolide-lincosamide-streptogramin__lnuA	0.041198	0.0288616	0.0163	0.0146701	0.0181212	0	0.0532804	0.041043	0.0200308	0.0322968	0	0.0154337	0.0362052	0	0	0.0176698	0.0148796	0.0672485	0.0417102	0.08403	0.0196187	0.0355852	0.0685776	0.0634351	0	0.0203559	0.0867922	0.0185097	0.0436888	0.0394525	0.0176924	0.0866642	0.0250915	0.14339	0.0745328	0.0805906	0.0283803	0.135941	0	0.0777214	0	0.0324589	0.0314122	0.0304556	0.0806266	0.254406	0.0639303	0.0508865
	macrolide-lincosamide-streptogramin__lnuB	0	0.0144308	0.0163	0	0	0	0	0	0	0	0	0	0	0	0	0	0	0	0	0	0	0	0	0	0	0	0	0	0.0218444	0	0	0	0	0	0	0	0	0	0	0	0	0	0	0	0	0	0	0
	macrolide-lincosamide-streptogramin__lsa	0.0961287	0.0432924	0.1467	0.132031	0	0.0804864	0.266402	0.082086	0.0801233	0.0322968	0	0.138903	0.217231	0.194819	0.237205	0.159028	0.163675	0.168121	0.0417102	0.134448	0.274662	0.124548	0.0342888	0.253741	0.0205363	0.0203559	0.0520753	0.444233	0.305822	0.0394525	0.0530771	0.454987	0.301098	0.0716951	0.124221	0.141034	0.0851409	0.181255	0.099343	0.0582911	0.0298836	0.194753	0.188473	0.0152278	0	0.0254406	0.0159826	0
	macrolide-lincosamide-streptogramin__macB	0.192257	0.0721539	0.0489001	0.0293402	0.0724849	0.0268288	0.0355203	0.287301	0.0801233	0.758974	0.0208636	0.0154337	0.0543079	0	0.0474411	0.0176698	0.0297592	0.134497	0.125131	0.08403	0.0784749	0.177926	0.137155	0.0422901	0.780378	0.10178	0.0520753	0.0370194	0.0436888	0.0591788	0.495386	0.21666	0	0.0179238	0	0.0805906	0.0567606	0.0679707	0.0596058	0.349746	0.388486	0.129836	0.0314122	0.152278	0.774015	0.101763	0.0319651	0.15266
	macrolide-lincosamide-streptogramin__mphA	0	0	0	0	0	0	0	0	0	0	0	0	0	0	0	0	0	0	0.0208551	0	0	0	0	0	0	0	0	0	0	0	0	0	0	0	0	0	0	0	0	0	0	0	0	0	0	0	0	0
	macrolide-lincosamide-streptogramin__vatB	2.66414	1.80385	2.5265	2.06849	2.41012	1.75729	1.66945	1.84693	2.12327	2.09929	3.17126	2.23789	1.48441	1.16892	2.18229	1.50193	1.57724	0.638861	1.93952	1.00836	1.02017	2.54434	2.46879	1.41672	1.06789	3.15517	0.833205	0.721879	1.20144	0.650966	0.760772	1.36496	0.702561	0.716951	1.54034	2.98185	2.35557	1.6313	1.76831	2.35107	4.76643	2.30458	1.72767	1.24868	1.72541	2.34054	2.62114	2.23901
	macrolide-lincosamide-streptogramin__vatE	0.0137327	0.0144308	0	0	0.0362424	0.0402432	0.0177601	0	0	0	0.0208636	0.0154337	0.0181026	0	0	0.0176698	0	0	0.0208551	0	0	0	0	0.021145	0	0.0203559	0	0.0185097	0	0	0.0176924	0	0.0250915	0.0179238	0.298131	0	0	0	0	0.0194304	0	0	0	0	0	0	0	0
multidrug		0.315851	0.461785	0.1956	0.293402	0.326182	0.12073	0.266402	0.985032	0.440678	1.22728	0.146045	0.246939	0.41636	0.370156	0.490224	0.282717	0.119037	0.285806	0.187696	0.184866	0.3139	0.302474	0.308599	0.105725	0.410725	0.264627	0.32981	0.444233	0.34951	0.0986313	0.67231	0.194994	0.326189	0.233009	0.17391	0.201476	0.227043	0.29454	0.158949	0.54405	0.448253	0.146065	0.219885	0.517745	1.67703	0.203525	0.207773	0.279876
	multidrug__acrB	0.0961287	0.0144308	0.0489001	0.0440104	0.0362424	0	0.0177601	0.41043	0.120185	0.807419	0.0208636	0	0	0	0	0	0.0148796	0.0336243	0.0834204	0.050418	0.0392375	0.106756	0.171444	0	0.225899	0.0407118	0.0347169	0	0	0.0197263	0.318463	0.10833	0.0250915	0.0179238	0	0	0.0283803	0.0226569	0.0198686	0.252595	0.134476	0.0324589	0	0.243644	0.935268	0.0254406	0.0159826	0.127216
	multidrug__acrF	0	0	0	0	0	0	0	0	0.0400617	0	0	0	0	0	0	0	0	0	0	0	0	0	0	0	0	0	0	0	0	0	0	0	0	0	0	0	0	0	0	0	0	0	0	0	0	0	0	0
	multidrug__adeJ	0	0	0	0	0	0	0	0	0	0.0484452	0	0	0	0	0	0	0	0	0	0	0	0	0	0	0	0	0	0	0	0	0.0176924	0	0	0	0	0	0	0	0	0	0.0298836	0	0	0.0304556	0.048376	0	0.0159826	0
	multidrug__amrB	0	0	0	0	0	0	0	0.082086	0.0600925	0.0645936	0	0	0	0	0	0	0	0	0.0208551	0	0	0	0	0	0	0	0	0	0	0	0.0530771	0	0	0	0	0	0	0	0	0	0	0	0	0.0152278	0.0806266	0	0	0
	multidrug__bpeF	0	0.0144308	0	0	0	0	0	0	0	0	0	0	0	0	0	0	0	0	0	0	0	0	0	0	0	0	0	0	0	0	0	0	0	0	0	0	0	0	0	0	0	0	0	0	0	0	0	0
	multidrug__ceoB	0	0	0	0	0	0	0	0	0	0	0	0	0	0	0	0	0	0	0	0	0	0	0	0	0	0	0	0	0	0	0	0	0	0	0	0	0	0	0	0.0194304	0	0	0	0	0	0	0	0
	multidrug__emrA	0	0	0	0	0	0	0	0	0	0	0	0	0	0	0	0	0.0148796	0	0	0	0	0	0	0	0.0205363	0.0203559	0	0	0	0	0	0	0	0	0	0	0	0	0	0	0	0	0	0	0	0	0	0
	multidrug__mdtB	0	0.0288616	0	0	0.0181212	0	0.0177601	0	0	0	0	0	0.0362052	0	0.0316274	0.0176698	0	0.0168121	0	0	0.0196187	0.0177926	0	0.021145	0.0205363	0	0	0	0	0	0	0.021666	0	0	0	0.0201476	0	0	0	0	0	0	0	0.0304556	0.0161253	0	0	0.0254433
	multidrug__mdtC	0	0.0144308	0.0163	0	0.0362424	0	0.0177601	0	0	0	0	0	0.0362052	0.0194819	0	0.0176698	0	0	0	0	0.0196187	0.0355852	0	0	0	0.0203559	0.0347169	0	0	0	0	0	0	0	0	0	0	0	0	0	0	0	0	0	0.0161253	0	0.0319651	0.0254433
	multidrug__mdtF	0.0137327	0	0	0	0	0	0	0.041043	0.0200308	0.0322968	0	0	0	0	0	0	0	0.0336243	0	0	0	0	0	0	0	0.0407118	0	0	0	0	0.0353847	0	0	0	0.0248443	0	0	0	0	0.0194304	0	0	0	0	0.0322506	0	0.0159826	0
	multidrug__mexB	0.0274653	0	0	0.0146701	0	0	0	0.041043	0.0600925	0.0322968	0	0	0.0181026	0.0194819	0	0.0176698	0	0.0336243	0	0	0	0.0355852	0	0	0.0410725	0	0	0.0185097	0	0.0197263	0.0707695	0	0.0250915	0.0358476	0	0.0201476	0	0	0	0.0388607	0.104592	0	0	0.0304556	0.161253	0	0	0
	multidrug__mexF	0.0137327	0.0144308	0	0	0	0	0	0	0	0	0	0	0	0	0	0	0	0	0	0	0	0	0	0	0	0	0	0	0	0	0	0.021666	0	0	0	0	0	0	0	0	0	0	0	0	0	0	0	0
	multidrug__multidrug_ABC_transporter	0.123594	0.346339	0.1304	0.205382	0.235576	0.0804864	0.213122	0.225736	0.100154	0.0322968	0.125181	0.231506	0.325847	0.331193	0.442783	0.194368	0.0297592	0.151309	0.0417102	0.134448	0.235425	0.0889631	0.0685776	0.0845802	0.0410725	0.122136	0.243018	0.425723	0.34951	0.0591788	0.0530771	0.021666	0.276006	0.125466	0.124221	0.161181	0.170282	0.249226	0.13908	0.0582911	0.0747089	0.0811472	0.219885	0.0609111	0.0645013	0.178084	0.127861	0.0508865
	multidrug__multidrug_transporter	0.041198	0.0288616	0	0.0293402	0	0.0402432	0	0.164172	0.0400617	0.209929	0	0.0154337	0	0	0	0.0353396	0.0446387	0.0168121	0.0417102	0	0	0.0177926	0.0685776	0	0.0205363	0.0203559	0.0173584	0	0	0	0.106154	0.021666	0	0.0358476	0.0248443	0	0.0283803	0.0226569	0	0.136013	0.0896507	0.0162294	0	0.106594	0.322506	0	0	0.0254433
	multidrug__ompR	0	0	0	0	0	0	0	0	0	0	0	0	0	0	0	0	0	0	0	0	0	0	0	0	0.0205363	0	0	0	0	0	0	0	0	0	0	0	0	0	0	0	0	0	0	0	0	0	0	0
	multidrug__oprC	0	0	0	0	0	0	0	0	0	0	0	0	0	0	0	0	0.0148796	0	0	0	0	0	0	0	0	0	0	0	0	0	0	0	0	0.0179238	0	0	0	0	0	0	0.0149418	0	0	0	0	0	0	0
	multidrug__qacG	0	0	0	0	0	0	0	0	0	0	0	0	0	0	0	0	0	0	0	0	0	0	0	0	0	0	0	0	0	0	0	0	0	0	0	0	0	0	0	0.0194304	0	0	0	0	0	0	0	0
	multidrug__smeB	0	0	0	0	0	0	0	0.0205215	0	0	0	0	0	0	0	0	0	0	0	0	0	0	0	0	0	0	0	0	0	0	0.0176924	0	0	0	0	0	0	0	0	0	0	0	0	0	0	0	0	0.0254433
	multidrug__smeE	0	0	0	0	0	0	0	0	0	0	0	0	0	0	0	0	0	0	0	0	0	0	0	0	0.0205363	0	0	0	0	0	0	0	0	0	0	0	0	0	0	0	0	0.0162294	0	0	0	0	0	0
	multidrug__smeF	0	0	0	0	0	0	0	0	0	0	0	0	0	0	0.0158137	0	0	0	0	0	0	0	0	0	0	0	0	0	0	0	0	0	0	0	0	0	0	0	0	0	0	0	0	0	0	0	0	0
quinolone		0.0137327	0	0	0	0	0	0	0	0	0	0	0	0	0	0	0	0	0	0	0	0	0	0	0	0	0	0	0	0	0	0	0	0	0	0	0.0201476	0	0	0	0	0	0	0	0.0152278	0	0	0	0
	quinolone__qepA	0.0137327	0	0	0	0	0	0	0	0	0	0	0	0	0	0	0	0	0	0	0	0	0	0	0	0	0	0	0	0	0	0	0	0	0	0	0.0201476	0	0	0	0	0	0	0	0.0152278	0	0	0	0
rifamycin		0	0.0144308	0	0	0	0	0	0	0	0	0	0	0	0	0	0	0	0	0	0	0	0	0	0	0	0	0.0173584	0	0	0	0	0	0	0	0	0	0	0	0	0	0.0149418	0.0162294	0	0	0	0	0.0159826	0.0254433
	rifamycin__rifampin monooxygenase	0	0.0144308	0	0	0	0	0	0	0	0	0	0	0	0	0	0	0	0	0	0	0	0	0	0	0	0	0.0173584	0	0	0	0	0	0	0	0	0	0	0	0	0	0.0149418	0.0162294	0	0	0	0	0.0159826	0.0254433
sulfonamide		0.0274653	0.0865847	0.0163	0.0586805	0.0543637	0.0134144	0	0.041043	0.0200308	0	0.0417271	0.0308674	0.162924	0.0194819	0.0316274	0.0883489	0.0297592	0.184933	0.0417102	0.050418	0.0784749	0.106756	0.0171444	0.0422901	0.0410725	0.0407118	0.0347169	0.111058	0.0436888	0.0591788	0.0707695	0.021666	0	0.0537713	0.0496885	0.221624	0.141902	0.113284	0.0397372	0.0194304	0.0448253	0	0.0314122	0.0609111	0.0161253	0.0508813	0.0159826	0.0763298
	sulfonamide__sul1	0	0.0577231	0	0	0	0	0	0	0	0	0	0	0	0	0	0	0	0.0168121	0.0208551	0.016806	0.0588562	0.0177926	0	0.0422901	0	0.0203559	0	0.0555291	0	0.0197263	0.0353847	0.021666	0	0.0179238	0	0.0805906	0.0567606	0	0	0	0.0149418	0	0	0.0304556	0	0.0254406	0.0159826	0.0763298
	sulfonamide__sul2	0.0274653	0.0288616	0.0163	0.0586805	0.0543637	0.0134144	0	0.041043	0.0200308	0	0.0417271	0.0308674	0.162924	0.0194819	0.0316274	0.0883489	0.0297592	0.168121	0.0208551	0.033612	0.0196187	0.0889631	0.0171444	0	0.0410725	0.0203559	0.0347169	0.0555291	0.0436888	0.0394525	0.0353847	0	0	0.0358476	0.0496885	0.141034	0.0851409	0.113284	0.0397372	0.0194304	0.0298836	0	0.0314122	0.0304556	0.0161253	0.0254406	0	0
tetracycline		39.9209	39.194	31.9643	40.0934	28.9577	46.7895	36.6214	33.7989	25.4792	33.3464	36.7407	39.3559	48.9676	37.5806	44.8476	50.2705	58.7743	44.7371	35.0157	63.3754	38.08	30.0161	31.5114	37.2576	27.1695	25.5263	38.7614	33.9283	72.3487	43.2202	64.4356	56.8084	41.5766	46.566	81.7376	28.8917	39.8743	30.7228	24.6967	32.3321	31.0789	25.7399	33.0142	32.1306	35.4596	31.4192	34.1068	36.5365
	tetracycline__tet32	1.67539	1.19776	1.0269	1.68706	0.851697	2.18655	1.31425	1.10816	0.72111	1.4695	1.85686	1.83661	1.19477	0.681867	1.1544	1.99669	4.1514	1.26091	1.06361	4.08386	1.31446	1.45899	1.76587	1.39557	1.10896	0.793881	1.35396	0.869957	4.12859	1.67673	4.08694	2.64326	1.63094	1.68484	5.78871	0.906644	1.36226	1.08753	0.516584	1.2824	1.38959	0.827702	1.16225	1.90347	1.1449	0.941304	0.926989	1.60293
	tetracycline__tet44	7.84135	6.0465	6.79711	12.587	2.86315	7.67304	8.45382	6.73105	2.36364	3.98865	8.0742	6.21978	12.2555	3.99379	6.29385	6.67918	5.44593	5.43032	7.00731	8.47022	4.66926	6.13845	3.9775	2.70657	0.944668	2.48342	4.4264	5.55291	15.7717	5.87842	7.8731	8.81808	9.00783	11.6505	3.2546	4.19071	5.78958	2.90008	3.65582	6.25658	1.58383	1.86639	3.23546	4.99471	6.1115	3.66345	3.51616	1.98457
	tetracycline__tetA	0	0	0	0	0	0.0134144	0	0	0	0	0	0	0	0	0	0	0	0	0	0.016806	0	0	0	0	0	0	0	0	0	0	0	0.021666	0	0	0	0	0	0.0453138	0	0	0	0	0	0.0152278	0	0	0.0159826	0.0254433
	tetracycline__tetC	0.0274653	0	0	0	0	0	0	0	0	0	0	0	0	0	0	0	0	0	0.0208551	0	0	0	0	0	0	0	0.0173584	0	0	0	0	0.021666	0	0	0	0	0	0	0	0	0	0	0	0	0	0	0	0
	tetracycline__tetG	0	0	0	0	0	0	0	0	0	0	0	0	0	0	0	0	0	0	0	0	0	0	0.0171444	0	0	0	0.0173584	0	0	0	0	0	0	0	0	0	0.0283803	0	0	0	0	0	0	0	0	0	0.0159826	0
	tetracycline__tetL	0.0137327	0.115446	0	0.0146701	0.0906061	0	0	0.164172	0.0200308	0	0	0	0.0181026	0.0974096	0.0158137	0.0353396	0	0.0168121	0.0417102	0	0.0392375	0	0.102866	0	0.0821451	0	0.0173584	0	0.0873776	0	0	0	0.0752744	0.0716951	0.0248443	0	0	0.0226569	0.0198686	0	0.0597671	0	0	0	0	0	0.0159826	0
	tetracycline__tetM	3.28211	2.87173	2.1516	2.2592	2.42824	3.60848	3.2501	1.88798	2.12327	3.26197	4.04753	3.64235	2.40765	2.41576	2.94135	4.38211	9.13606	2.85806	2.16893	7.99965	2.98205	2.36642	2.40022	2.96031	2.91615	2.17808	3.07244	2.0916	5.22081	2.62359	6.52848	4.20321	3.46262	3.54891	11.1551	1.65211	3.51916	2.40163	1.45041	2.23449	3.92969	1.83393	2.5758	2.51258	2.20917	1.72996	2.22158	3.46028
	tetracycline__tetO	6.935	6.56601	3.4719	3.8289	3.18933	11.6035	5.82532	5.04829	3.74577	8.59094	7.21879	7.25384	3.07745	4.61722	4.0483	9.52402	19.775	5.86744	4.15016	20.873	5.66981	4.94635	9.1894	6.11092	7.63949	3.82691	5.48527	3.75747	18.8299	6.6083	22.487	10.4647	7.12597	6.82896	30.2851	2.51846	6.18691	5.0978	2.44384	5.34335	7.50077	3.70031	4.99454	6.39567	4.91822	2.72215	4.44315	8.80337
	tetracycline__tetP	0	0	0	0	0	0	0	0	0	0	0	0	0	0	0	0	0	0	0	0	0	0	0	0	0	0	0	0	0	0	0	0	0	0	0	0	0	0	0.0198686	0	0	0	0	0	0	0	0	0
	tetracycline__tetQ	0.109861	0.0432924	0.0489001	0.0293402	0	0.0268288	0.0355203	0.0205215	0	0.0807419	0	0.0308674	0.0181026	0	0	0	0.0297592	0.0504364	0	0.033612	0	0	0.0171444	0	0.0205363	0	0	0.111058	0.0218444	0	0.0176924	0	0.0250915	0.0537713	0	0.0402953	0.0283803	0.0226569	0.0397372	0	0	0	0	0.0304556	0.0322506	0.0254406	0.0479477	0
	tetracycline__tetracycline_resistance_protein	2.80146	3.69428	2.9014	2.96336	3.26182	3.52799	2.87714	2.72936	2.46379	2.48685	2.52449	3.65779	5.21355	3.58467	4.79155	4.78851	3.08007	4.60653	3.58708	2.92424	3.68832	2.43759	2.09162	4.22901	2.07416	2.34093	4.07923	3.18367	4.89315	4.89211	3.27309	4.98319	3.58808	3.44137	5.49058	3.20348	4.22867	2.80946	2.84121	2.85626	2.80905	3.00245	3.48676	2.22326	3.22506	4.04506	3.80385	3.81649
	tetracycline__tetS	0	0	0	0	0	0	0	0	0	0	0	0.0154337	0	0	0.0316274	0	0	0	0	0	0	0	0	0	0	0	0	0.0185097	0	0	0	0	0	0	0.0248443	0	0	0	0	0.0194304	0	0	0	0	0	0	0	0.0254433
	tetracycline__tetW	17.2345	18.659	15.5665	16.7239	16.2729	18.1497	14.8652	16.1094	14.0416	13.4678	13.0189	16.6993	24.7825	22.1899	25.5707	22.8647	17.1562	24.6466	16.976	18.974	19.7168	12.6683	11.9496	19.8552	12.3834	13.9031	20.292	18.3431	23.3954	21.5411	20.1693	25.6526	16.6607	19.286	25.7138	16.38	18.731	16.3356	13.7093	14.3396	13.8062	14.5091	17.5594	14.0552	17.8185	18.2918	19.0992	16.818
unclassified		0	0	0	0.0146701	0	0	0	0	0	0	0	0	0	0	0	0	0	0	0	0	0	0	0.0171444	0	0	0	0	0	0	0	0	0	0	0	0	0	0	0	0	0	0	0	0	0	0	0	0	0
	unclassified__transcriptional regulatory protein CpxR cpxR	0	0	0	0.0146701	0	0	0	0	0	0	0	0	0	0	0	0	0	0	0	0	0	0	0.0171444	0	0	0	0	0	0	0	0	0	0	0	0	0	0	0	0	0	0	0	0	0	0	0	0	0
vancomycin		0.563039	0.418493	0.2934	0.454774	0.489273	0.33536	0.390723	0.164172	0.220339	0.145335	0.500726	0.524746	0.398258	0.584458	0.679988	0.441745	0.654702	0.504364	0.563087	0.25209	0.608181	0.427023	0.240022	0.338321	0.16429	0.325695	0.486036	0.573801	0.699021	0.591788	0.530771	0.433321	0.577104	0.985808	0.645951	0.604429	0.539226	0.543766	0.397372	0.213734	0.25401	0.373277	0.376947	0.350239	0.306381	1.06851	0.415547	0.356206
	vancomycin__vanA	0	0	0	0	0	0	0	0	0	0	0	0	0	0	0	0	0	0.0672485	0	0.016806	0	0.0177926	0.0171444	0.021145	0	0.0610678	0	0.0370194	0.0436888	0.0394525	0	0.0433321	0	0.0358476	0.0496885	0.0604429	0.0567606	0.113284	0	0	0.0149418	0.0324589	0.0314122	0.0152278	0.0322506	0.0763219	0.0319651	0.0254433
	vancomycin__vanE	0	0	0	0	0	0	0	0	0	0	0	0	0	0	0	0	0.0148796	0	0	0	0	0	0.0171444	0	0	0.0203559	0	0	0.0218444	0.0197263	0	0.021666	0	0.0179238	0.0248443	0	0	0	0	0	0	0	0	0	0	0.0508813	0.0159826	0
	vancomycin__vanG	0	0.0144308	0	0	0	0	0	0	0	0	0	0	0	0	0	0	0	0	0	0	0	0	0	0	0	0	0	0	0	0	0	0	0	0	0	0	0	0	0	0	0	0	0	0	0	0	0	0
	vancomycin__vanH	0	0	0	0	0	0.0134144	0	0	0	0	0	0	0	0	0	0	0	0.0336243	0.145986	0.016806	0	0	0.0514332	0	0.0205363	0.0203559	0.0347169	0.0370194	0.0655332	0.078905	0	0.021666	0.0250915	0.0896189	0.0496885	0.120886	0	0.0453138	0	0.0194304	0.0149418	0.0324589	0.0314122	0.0456833	0.048376	0.152644	0.0479477	0
	vancomycin__vanR	0.233455	0.216462	0.2445	0.440104	0.416788	0.241459	0.301922	0.14365	0.100154	0.0161484	0.458998	0.41671	0.235334	0.564976	0.632547	0.371066	0.34223	0.336243	0.312826	0.100836	0.47085	0.142341	0.0685776	0.0845802	0.123218	0.0814237	0.32981	0.388704	0.436888	0.295894	0.389232	0.194994	0.376372	0.466018	0.322975	0.181329	0.340564	0.317197	0.317898	0.155443	0.0747089	0.178524	0.188473	0.13705	0.177379	0.508813	0.223756	0.305319
	vancomycin__vanS	0.329584	0.173169	0.0489001	0	0.0724849	0.0804864	0.0888007	0.0205215	0.120185	0.129187	0.0417271	0.0926022	0.144821	0.0194819	0.0474411	0.0706791	0.282712	0.0168121	0.0834204	0.117642	0.137331	0.249097	0.085722	0.21145	0.0205363	0.10178	0.104151	0.111058	0.0873776	0.118358	0.0884618	0.129996	0.100366	0.268857	0.149066	0.181329	0.0567606	0.0226569	0.0596058	0.0388607	0.104592	0.0973767	0.0942366	0.13705	0	0.152644	0.0799128	0.0254433
	vancomycin__vanX	0	0	0	0.0146701	0	0	0	0	0	0	0	0.0154337	0.0181026	0	0	0	0.0148796	0.0504364	0.0208551	0	0	0	0	0.021145	0	0.0407118	0.0173584	0	0.0436888	0.0394525	0.0530771	0.021666	0.0752744	0.107543	0.0496885	0.0604429	0.0851409	0.0453138	0.0198686	0	0.0448253	0.0324589	0.0314122	0.0152278	0.0322506	0.127203	0.0159826	0
	vancomycin__vanY	0	0.0144308	0	0	0	0	0	0	0	0	0	0	0	0	0	0	0	0	0	0	0	0.0177926	0	0	0	0	0	0	0	0	0	0	0	0	0	0	0	0	0	0	0	0	0	0	0.0161253	0	0	0

## Sheet: Table S5
Table S5. Comparison of number of reads, ARG-like reads and contigs based on metatranscriptomic sequencing of ruminal microbiome of 48 beef steers
Item	Breed				SEM		P-value	d-value
	KC	AN	CH
Number of metatranscriptomic reads	6277349 (range: 3958240 to 7788550; median: 6649221)	5649606 (range: 3448130 to 7552502; median: 5800289)	5464699 (range: 3040392 to 7882460; median: 5348684)		187713		0.161	0.07
Number of ARG-like transcripts	308 (range: 118 to 512; median: 331)	324 (range: 146 to 597; median: 286)	259 (range: 121 to 417; median: 260)		17.2407		0.442	0.29
Proportion of ARG-like transcripts	0.005 (range: 0.002 to 0.011; median: 0.005)	0.006 (range: 0.002 to 0.012; median: 0.006)	0.005 (range: 0.002 to 0.014; median: 0.004)		0.000431532		0.668	0.13
Number of metatranscriptomic contigs	7767 (range: 4177 to 12658; median: 6429)	8713 (range: 4973 to 16670; median: 8190)	6345 (range: 3750 to 9344; median: 6129)		409.336		0.065	0.44
Number of ARG-like contigs	11 (range: 4 to 21; median: 11)	14 (range: 7 to 21; median: 14)	10 (range: 5 to 16; median: 8)		0.657004		0.062	0.45
Proportion of ARG-like contigs	0.145 (range: 0.063 to 0.239; median: 0.151)	0.159 (range: 0.098 to 0.244; median: 0.157)	0.155 (range: 0.102 to 0.225; median: 0.158)		0.00577129		0.591	0.05
Different letter means significant difference (P < 0.05)

## Sheet: Table S6
Table S6. Number of ARG-like reads and abundances (calculated as number of reads per millon of metagenomic reads) based on metatranscriptomic sequencing of ruminal microbiome of 48 beef steers
Class	Subtype	Sample ID
		101	103	104	105	106	107	112	201	202	203	205	206	207	208	209	210	301	302	303	304	305	307	308	401	402	403	404	407	501	503	505	506	601	604	608	611	612	701	702	703	704	705	706	707	708	709	710	712
aminoglycoside		2	2	6	2	2	0	0	1	0	2	0	0	7	0	3	2	2	2	2	10	4	1	1	4	1	5	1	3	0	0	6	3	1	3	2	5	3	0	5	2	1	3	1	4	1	0	0	3
	aminoglycoside__aadA	0	2	4	2	2	0	0	1	0	1	0	0	0	0	0	0	0	0	2	1	0	1	0	1	0	1	0	1	0	0	5	2	1	1	2	3	1	0	1	1	1	2	0	0	1	0	0	1
	aminoglycoside__aadE	0	0	0	0	0	0	0	0	0	0	0	0	0	0	0	2	0	0	0	4	0	0	0	2	0	0	0	0	0	0	0	0	0	0	0	2	2	0	2	0	0	0	0	2	0	0	0	0
	aminoglycoside__ant(9)-I	0	0	2	0	0	0	0	0	0	1	0	0	7	0	3	0	2	2	0	5	4	0	1	1	1	2	1	2	0	0	1	1	0	2	0	0	0	0	2	1	0	1	1	1	0	0	0	2
	aminoglycoside__aph(3''')-III	0	0	0	0	0	0	0	0	0	0	0	0	0	0	0	0	0	0	0	0	0	0	0	0	0	2	0	0	0	0	0	0	0	0	0	0	0	0	0	0	0	0	0	0	0	0	0	0
	aminoglycoside__aph(3'')-I	2	0	0	0	0	0	0	0	0	0	0	0	0	0	0	0	0	0	0	0	0	0	0	0	0	0	0	0	0	0	0	0	0	0	0	0	0	0	0	0	0	0	0	1	0	0	0	0
bacitracin		1	2	1	0	0	2	0	0	0	2	1	0	0	0	3	0	4	0	0	7	0	0	2	0	0	1	0	0	0	1	2	0	0	0	0	0	0	0	1	0	2	0	0	0	0	2	0	0
	bacitracin__bacA	1	2	1	0	0	2	0	0	0	2	1	0	0	0	3	0	4	0	0	7	0	0	2	0	0	1	0	0	0	1	2	0	0	0	0	0	0	0	1	0	2	0	0	0	0	2	0	0
beta-lactam		0	0	0	0	2	0	1	0	0	0	0	0	0	0	0	2	0	2	0	0	0	0	0	0	0	0	0	0	0	0	3	0	0	0	0	0	0	0	0	1	0	0	0	0	3	0	0	0
	beta-lactam__metallo-beta-lactamase	0	0	0	0	0	0	0	0	0	0	0	0	0	0	0	0	0	0	0	0	0	0	0	0	0	0	0	0	0	0	1	0	0	0	0	0	0	0	0	0	0	0	0	0	0	0	0	0
	beta-lactam__TEM-1	0	0	0	0	0	0	0	0	0	0	0	0	0	0	0	0	0	2	0	0	0	0	0	0	0	0	0	0	0	0	0	0	0	0	0	0	0	0	0	0	0	0	0	0	0	0	0	0
	beta-lactam__TEM-117	0	0	0	0	0	0	0	0	0	0	0	0	0	0	0	1	0	0	0	0	0	0	0	0	0	0	0	0	0	0	0	0	0	0	0	0	0	0	0	0	0	0	0	0	1	0	0	0
	beta-lactam__TEM-157	0	0	0	0	0	0	0	0	0	0	0	0	0	0	0	0	0	0	0	0	0	0	0	0	0	0	0	0	0	0	1	0	0	0	0	0	0	0	0	0	0	0	0	0	0	0	0	0
	beta-lactam__TEM-178	0	0	0	0	0	0	1	0	0	0	0	0	0	0	0	0	0	0	0	0	0	0	0	0	0	0	0	0	0	0	0	0	0	0	0	0	0	0	0	0	0	0	0	0	1	0	0	0
	beta-lactam__TEM-195	0	0	0	0	0	0	0	0	0	0	0	0	0	0	0	1	0	0	0	0	0	0	0	0	0	0	0	0	0	0	0	0	0	0	0	0	0	0	0	0	0	0	0	0	0	0	0	0
	beta-lactam__TEM-205	0	0	0	0	0	0	0	0	0	0	0	0	0	0	0	0	0	0	0	0	0	0	0	0	0	0	0	0	0	0	0	0	0	0	0	0	0	0	0	1	0	0	0	0	0	0	0	0
	beta-lactam__TEM-209	0	0	0	0	1	0	0	0	0	0	0	0	0	0	0	0	0	0	0	0	0	0	0	0	0	0	0	0	0	0	1	0	0	0	0	0	0	0	0	0	0	0	0	0	1	0	0	0
	beta-lactam__TEM-75	0	0	0	0	1	0	0	0	0	0	0	0	0	0	0	0	0	0	0	0	0	0	0	0	0	0	0	0	0	0	0	0	0	0	0	0	0	0	0	0	0	0	0	0	0	0	0	0
macrolide-lincosamide-streptogramin		117	72	123	55	81	140	85	90	38	101	113	28	122	40	80	13	84	77	44	155	82	48	172	63	53	65	50	29	134	89	81	61	31	33	52	63	84	60	77	79	19	68	43	105	125	98	28	78
	macrolide-lincosamide-streptogramin__ermA	0	0	0	0	0	0	0	0	0	0	0	0	0	0	0	0	0	0	0	0	0	0	0	0	0	0	0	0	2	0	0	0	0	0	0	0	0	0	0	0	0	0	0	0	0	0	0	0
	macrolide-lincosamide-streptogramin__ermF	0	0	0	0	0	0	0	0	0	0	2	0	0	0	0	0	0	2	0	0	2	0	2	0	0	0	0	0	0	0	2	0	0	0	0	0	0	0	0	0	0	2	0	0	0	0	0	2
	macrolide-lincosamide-streptogramin__ermG	0	0	0	0	0	0	0	0	0	0	0	0	0	0	0	0	0	0	0	0	0	1	0	0	0	0	0	0	0	0	0	2	0	0	0	0	0	0	2	0	0	0	0	0	0	2	0	0
	macrolide-lincosamide-streptogramin__lsa	0	0	0	0	2	0	0	0	1	0	0	0	2	0	0	0	0	1	0	0	1	0	0	0	0	2	0	1	0	0	0	0	0	0	0	0	0	0	0	1	0	1	0	0	0	0	0	0
	macrolide-lincosamide-streptogramin__macB	1	0	0	0	0	0	0	0	0	0	0	0	0	0	0	0	0	0	0	0	0	0	0	0	0	0	0	0	0	0	0	0	0	0	0	0	0	1	0	0	0	0	0	1	1	1	0	0
	macrolide-lincosamide-streptogramin__mefA	112	69	123	55	77	140	81	90	37	101	109	27	117	38	79	13	83	73	42	154	72	43	163	63	52	62	48	26	131	88	76	57	31	33	52	63	81	58	69	75	19	65	42	100	120	95	26	75
	macrolide-lincosamide-streptogramin__mphB	0	0	0	0	1	0	0	0	0	0	0	0	2	2	0	0	0	0	0	0	2	0	4	0	0	0	2	0	0	0	0	0	0	0	0	0	0	0	3	0	0	0	0	0	0	0	0	0
	macrolide-lincosamide-streptogramin__msrA	0	2	0	0	0	0	0	0	0	0	0	0	0	0	0	0	0	0	0	0	0	0	0	0	0	0	0	0	0	0	0	0	0	0	0	0	0	0	0	0	0	0	0	0	0	0	0	0
	macrolide-lincosamide-streptogramin__vatB	3	1	0	0	0	0	2	0	0	0	2	1	1	0	1	0	1	0	1	1	4	4	3	0	1	1	0	2	1	1	3	2	0	0	0	0	3	1	3	2	0	0	0	4	4	0	2	1
	macrolide-lincosamide-streptogramin__vatE	1	0	0	0	1	0	2	0	0	0	0	0	0	0	0	0	0	1	1	0	1	0	0	0	0	0	0	0	0	0	0	0	0	0	0	0	0	0	0	1	0	0	1	0	0	0	0	0
multidrug		0	1	0	2	0	0	1	0	0	2	3	2	2	0	2	1	1	0	0	1	1	5	3	0	3	1	0	0	3	2	4	4	0	2	2	0	0	0	3	1	5	1	0	0	3	0	2	0
	multidrug__acrB	0	0	0	0	0	0	0	0	0	0	0	0	0	0	0	0	0	0	0	0	0	2	3	0	2	0	0	0	0	1	1	2	0	1	0	0	0	0	2	0	4	0	0	0	0	0	0	0
	multidrug__adeJ	0	0	0	1	0	0	0	0	0	1	0	0	0	0	0	0	0	0	0	1	0	0	0	0	0	0	0	0	1	0	0	1	0	0	0	0	0	0	1	0	0	0	0	0	0	0	0	0
	multidrug__mdtB	0	0	0	0	0	0	1	0	0	0	0	0	0	0	0	0	0	0	0	0	0	0	0	0	0	0	0	0	0	0	0	0	0	0	0	0	0	0	0	0	0	0	0	0	0	0	0	0
	multidrug__mdtC	0	0	0	0	0	0	0	0	0	0	0	0	0	0	0	0	0	0	0	0	0	0	0	0	0	0	0	0	0	0	0	0	0	1	1	0	0	0	0	0	0	0	0	0	0	0	0	0
	multidrug__mdtF	0	0	0	0	0	0	0	0	0	0	0	0	0	0	0	0	0	0	0	0	0	0	0	0	0	0	0	0	0	0	0	0	0	0	0	0	0	0	0	0	1	0	0	0	0	0	0	0
	multidrug__mdtH	0	0	0	0	0	0	0	0	0	0	0	0	2	0	0	0	0	0	0	0	0	0	0	0	0	0	0	0	0	0	0	0	0	0	0	0	0	0	0	0	0	0	0	0	0	0	0	0
	multidrug__mdtM	0	0	0	0	0	0	0	0	0	0	2	0	0	0	0	0	0	0	0	0	0	0	0	0	0	0	0	0	0	0	0	0	0	0	0	0	0	0	0	0	0	0	0	0	0	0	0	0
	multidrug__mexB	0	0	0	0	0	0	0	0	0	0	0	0	0	0	0	0	0	0	0	0	0	0	0	0	0	0	0	0	0	0	1	1	0	0	0	0	0	0	0	0	0	0	0	0	0	0	0	0
	multidrug__multidrug_ABC_transporter	0	1	0	1	0	0	0	0	0	0	1	0	0	0	1	1	0	0	0	0	1	0	0	0	1	0	0	0	0	1	1	0	0	0	1	0	0	0	0	1	0	0	0	0	1	0	1	0
	multidrug__multidrug_transporter	0	0	0	0	0	0	0	0	0	1	0	0	0	0	0	0	0	0	0	0	0	3	0	0	0	1	0	0	2	0	1	0	0	0	0	0	0	0	0	0	0	1	0	0	2	0	1	0
	multidrug__omp36	0	0	0	0	0	0	0	0	0	0	0	2	0	0	0	0	0	0	0	0	0	0	0	0	0	0	0	0	0	0	0	0	0	0	0	0	0	0	0	0	0	0	0	0	0	0	0	0
	multidrug__oprC	0	0	0	0	0	0	0	0	0	0	0	0	0	0	1	0	0	0	0	0	0	0	0	0	0	0	0	0	0	0	0	0	0	0	0	0	0	0	0	0	0	0	0	0	0	0	0	0
	multidrug__smeB	0	0	0	0	0	0	0	0	0	0	0	0	0	0	0	0	1	0	0	0	0	0	0	0	0	0	0	0	0	0	0	0	0	0	0	0	0	0	0	0	0	0	0	0	0	0	0	0
polymyxin		4	1	5	0	1	0	2	2	0	0	0	10	0	4	0	2	0	0	3	1	0	0	2	3	0	1	3	1	4	0	0	4	3	0	0	1	2	0	1	1	1	0	3	1	0	0	0	1
	polymyxin__arnA	4	1	5	0	1	0	2	2	0	0	0	10	0	4	0	2	0	0	3	1	0	0	2	3	0	1	3	1	4	0	0	4	3	0	0	1	2	0	1	1	1	0	3	1	0	0	0	1
sulfonamide		0	0	0	0	0	0	0	0	0	0	2	0	0	0	0	0	0	0	0	0	0	0	0	0	0	0	0	0	0	0	0	0	0	0	0	0	0	0	0	0	0	0	0	1	0	0	0	0
	sulfonamide__sul2	0	0	0	0	0	0	0	0	0	0	2	0	0	0	0	0	0	0	0	0	0	0	0	0	0	0	0	0	0	0	0	0	0	0	0	0	0	0	0	0	0	0	0	1	0	0	0	0
tetracycline		214	307	276	88	150	345	423	366	125	316	214	108	198	74	195	126	505	222	187	347	230	200	300	152	143	295	131	113	348	175	235	169	86	137	155	183	259	124	260	206	205	199	135	303	205	208	149	185
	tetracycline__tet32	0	1	0	0	0	0	0	1	0	0	0	0	0	0	0	0	2	0	0	0	0	0	0	1	0	1	0	0	0	0	0	1	0	0	0	1	0	0	2	0	0	0	2	0	0	0	0	0
	tetracycline__tet35	2	2	0	0	2	0	0	2	0	0	0	0	0	0	1	0	2	0	1	1	1	0	0	1	1	0	0	1	1	0	0	0	0	1	0	1	0	0	0	2	1	0	0	1	1	0	0	0
	tetracycline__tet37	0	0	0	0	0	0	0	1	0	0	0	0	0	0	0	0	0	0	1	1	1	0	0	0	0	0	0	0	0	0	2	0	0	3	0	0	0	0	0	1	0	4	0	0	0	1	0	0
	tetracycline__tet40	53	62	20	12	21	107	77	28	19	73	23	15	14	9	28	26	249	29	18	48	23	36	48	12	11	23	24	3	39	17	26	5	8	16	18	9	35	14	33	18	43	25	22	44	34	32	9	31
	tetracycline__tet44	0	0	2	0	0	0	1	0	0	0	7	0	14	0	1	0	2	0	0	0	0	0	1	0	0	1	0	1	3	2	1	0	4	2	0	0	1	0	0	0	0	3	0	1	0	0	0	0
	tetracycline__tetA	0	0	0	0	0	0	0	0	0	0	0	0	0	0	0	0	10	0	0	0	0	0	2	0	0	0	0	0	2	0	0	0	0	0	0	0	2	0	0	0	0	0	0	0	0	0	0	0
	tetracycline__tetC	0	0	0	0	0	0	0	0	0	0	0	0	0	0	0	0	0	0	0	0	0	1	1	0	0	0	0	0	0	0	0	0	0	0	0	0	0	0	0	0	0	0	0	0	0	0	0	0
	tetracycline__tetL	0	0	0	0	0	0	0	2	0	0	0	0	0	0	0	0	0	0	0	0	0	0	4	0	0	0	4	0	9	0	2	0	0	0	0	4	4	0	0	2	10	0	0	0	0	2	6	0
	tetracycline__tetM	10	5	10	3	2	8	20	16	2	6	12	6	6	2	5	4	18	10	12	14	8	6	18	4	3	14	6	4	22	6	19	8	4	6	4	7	15	4	14	8	8	9	7	9	4	6	6	3
	tetracycline__tetO	4	2	1	1	0	0	1	0	1	0	5	0	3	0	1	1	6	1	1	4	0	1	6	3	4	1	2	0	12	0	4	2	0	2	1	2	5	4	0	4	2	2	2	2	0	2	0	0
	tetracycline__tetQ	21	48	36	20	53	27	45	17	33	43	79	38	62	19	49	41	43	45	49	61	65	52	52	40	53	35	11	25	56	49	65	37	24	28	13	42	45	48	73	53	15	22	17	80	30	16	16	51
	tetracycline__tetracycline_resistance_protein	21	33	36	7	13	23	43	65	8	31	12	10	14	8	10	16	24	22	23	39	20	18	27	16	14	36	18	12	42	17	21	16	9	13	22	20	19	14	27	24	15	19	15	21	20	33	21	23
	tetracycline__tetW	103	154	171	45	59	180	236	234	62	163	76	39	85	36	100	38	149	115	82	179	112	86	141	75	57	184	66	67	162	84	95	100	37	66	97	97	133	40	111	94	111	115	70	143	116	116	91	75
	tetracycline__tetX	0	0	0	0	0	0	0	0	0	0	0	0	0	0	0	0	0	0	0	0	0	0	0	0	0	0	0	0	0	0	0	0	0	0	0	0	0	0	0	0	0	0	0	2	0	0	0	2
unclassified		2	0	0	0	0	0	0	0	0	3	0	0	0	0	0	1	0	0	1	3	0	2	2	0	5	1	0	0	1	1	1	1	0	0	0	0	0	0	1	1	3	0	0	1	2	0	0	0
	unclassified__cAMP-regulatory protein	2	0	0	0	0	0	0	0	0	3	0	0	0	0	0	1	0	0	1	2	0	2	2	0	5	1	0	0	1	1	1	1	0	0	0	0	0	0	1	1	3	0	0	1	2	0	0	0
	unclassified__truncated putative response regulator ArlR	0	0	0	0	0	0	0	0	0	0	0	0	0	0	0	0	0	0	0	1	0	0	0	0	0	0	0	0	0	0	0	0	0	0	0	0	0	0	0	0	0	0	0	0	0	0	0	0
vancomycin		1	2	1	0	0	0	0	0	1	0	0	1	0	0	0	1	1	0	0	0	2	3	0	0	1	0	0	0	1	0	2	1	0	2	0	0	2	1	0	3	0	0	0	2	0	0	2	0
	vancomycin__vanG	0	0	0	0	0	0	0	0	0	0	0	1	0	0	0	1	0	0	0	0	0	0	0	0	0	0	0	0	0	0	1	0	0	0	0	0	1	1	0	3	0	0	0	1	0	0	1	0
	vancomycin__vanR	0	0	1	0	0	0	0	0	0	0	0	0	0	0	0	0	1	0	0	0	0	1	0	0	0	0	0	0	0	0	1	1	0	2	0	0	0	0	0	0	0	0	0	1	0	0	0	0
	vancomycin__vanS	1	1	0	0	0	0	0	0	0	0	0	0	0	0	0	0	0	0	0	0	2	2	0	0	1	0	0	0	1	0	0	0	0	0	0	0	1	0	0	0	0	0	0	0	0	0	1	0
	vancomycin__vanY	0	1	0	0	0	0	0	0	1	0	0	0	0	0	0	0	0	0	0	0	0	0	0	0	0	0	0	0	0	0	0	0	0	0	0	0	0	0	0	0	0	0	0	0	0	0	0	0
Class	Subtype	Abundance (calculated as number of reads per million of metatranscriptomic reads)
		101	103	104	105	106	107	112	201	202	203	205	206	207	208	209	210	301	302	303	304	305	307	308	401	402	403	404	407	501	503	505	506	601	604	608	611	612	701	702	703	704	705	706	707	708	709	710	712
aminoglycoside		0.505275	0.453457	0.884503	0.264391	0.308618	0	0	0.184985	0	0.373675	0	0	0.898755	0	0.424554	0.283831	0.397879	0.325327	0.30323	1.99678	0.810566	0.290012	0.176008	0.576709	0.164322	0.844735	0.152283	0.397219	0	0	1.43716	0.783855	0.161562	0.718948	0.273467	0.688684	0.552888	0	0.96812	0.494583	0.20485	0.500354	0.146253	1.31562	0.318219	0	0	0.655852
	aminoglycoside__aadA	0	0.453457	0.589668	0.264391	0.308618	0	0	0.184985	0	0.186838	0	0	0	0	0	0	0	0	0.30323	0.199678	0	0.290012	0	0.144177	0	0.168947	0	0.132406	0	0	1.19764	0.52257	0.161562	0.239649	0.273467	0.413211	0.184296	0	0.193624	0.247292	0.20485	0.333569	0	0	0.318219	0	0	0.218617
	aminoglycoside__aadE	0	0	0	0	0	0	0	0	0	0	0	0	0	0	0	0.283831	0	0	0	0.798712	0	0	0	0.288354	0	0	0	0	0	0	0	0	0	0	0	0.275474	0.368592	0	0.387248	0	0	0	0	0.65781	0	0	0	0
	aminoglycoside__ant(9)-I	0	0	0.294834	0	0	0	0	0	0	0.186838	0	0	0.898755	0	0.424554	0	0.397879	0.325327	0	0.99839	0.810566	0	0.176008	0.144177	0.164322	0.337894	0.152283	0.264813	0	0	0.239527	0.261285	0	0.479299	0	0	0	0	0.387248	0.247292	0	0.166785	0.146253	0.328905	0	0	0	0.437234
	aminoglycoside__aph(3''')-III	0	0	0	0	0	0	0	0	0	0	0	0	0	0	0	0	0	0	0	0	0	0	0	0	0	0.337894	0	0	0	0	0	0	0	0	0	0	0	0	0	0	0	0	0	0	0	0	0	0
	aminoglycoside__aph(3'')-I	0.505275	0	0	0	0	0	0	0	0	0	0	0	0	0	0	0	0	0	0	0	0	0	0	0	0	0	0	0	0	0	0	0	0	0	0	0	0	0	0	0	0	0	0	0.328905	0	0	0	0
bacitracin		0.252638	0.453457	0.147417	0	0	0.272608	0	0	0	0.373675	0.152156	0	0	0	0.424554	0	0.795757	0	0	1.39775	0	0	0.352016	0	0	0.168947	0	0	0	0.146638	0.479054	0	0	0	0	0	0	0	0.193624	0	0.409701	0	0	0	0	0.253728	0	0
	bacitracin__bacA	0.252638	0.453457	0.147417	0	0	0.272608	0	0	0	0.373675	0.152156	0	0	0	0.424554	0	0.795757	0	0	1.39775	0	0	0.352016	0	0	0.168947	0	0	0	0.146638	0.479054	0	0	0	0	0	0	0	0.193624	0	0.409701	0	0	0	0	0.253728	0	0
beta-lactam		0	0	0	0	0.308618	0	0.224377	0	0	0	0	0	0	0	0	0.283831	0	0.325327	0	0	0	0	0	0	0	0	0	0	0	0	0.718581	0	0	0	0	0	0	0	0	0.247292	0	0	0	0	0.954658	0	0	0
	beta-lactam__metallo-beta-lactamase	0	0	0	0	0	0	0	0	0	0	0	0	0	0	0	0	0	0	0	0	0	0	0	0	0	0	0	0	0	0	0.239527	0	0	0	0	0	0	0	0	0	0	0	0	0	0	0	0	0
	beta-lactam__TEM-1	0	0	0	0	0	0	0	0	0	0	0	0	0	0	0	0	0	0.325327	0	0	0	0	0	0	0	0	0	0	0	0	0	0	0	0	0	0	0	0	0	0	0	0	0	0	0	0	0	0
	beta-lactam__TEM-117	0	0	0	0	0	0	0	0	0	0	0	0	0	0	0	0.141916	0	0	0	0	0	0	0	0	0	0	0	0	0	0	0	0	0	0	0	0	0	0	0	0	0	0	0	0	0.318219	0	0	0
	beta-lactam__TEM-157	0	0	0	0	0	0	0	0	0	0	0	0	0	0	0	0	0	0	0	0	0	0	0	0	0	0	0	0	0	0	0.239527	0	0	0	0	0	0	0	0	0	0	0	0	0	0	0	0	0
	beta-lactam__TEM-178	0	0	0	0	0	0	0.224377	0	0	0	0	0	0	0	0	0	0	0	0	0	0	0	0	0	0	0	0	0	0	0	0	0	0	0	0	0	0	0	0	0	0	0	0	0	0.318219	0	0	0
	beta-lactam__TEM-195	0	0	0	0	0	0	0	0	0	0	0	0	0	0	0	0.141916	0	0	0	0	0	0	0	0	0	0	0	0	0	0	0	0	0	0	0	0	0	0	0	0	0	0	0	0	0	0	0	0
	beta-lactam__TEM-205	0	0	0	0	0	0	0	0	0	0	0	0	0	0	0	0	0	0	0	0	0	0	0	0	0	0	0	0	0	0	0	0	0	0	0	0	0	0	0	0.247292	0	0	0	0	0	0	0	0
	beta-lactam__TEM-209	0	0	0	0	0.154309	0	0	0	0	0	0	0	0	0	0	0	0	0	0	0	0	0	0	0	0	0	0	0	0	0	0.239527	0	0	0	0	0	0	0	0	0	0	0	0	0	0.318219	0	0	0
	beta-lactam__TEM-75	0	0	0	0	0.154309	0	0	0	0	0	0	0	0	0	0	0	0	0	0	0	0	0	0	0	0	0	0	0	0	0	0	0	0	0	0	0	0	0	0	0	0	0	0	0	0	0	0	0
macrolide-lincosamide-streptogramin		29.5586	16.3245	18.1323	7.27076	12.499	19.0825	19.072	16.6487	5.49371	18.8706	17.1937	4.18472	15.664	6.05378	11.3214	1.8449	16.7109	12.5251	6.67106	30.9501	16.6166	13.9206	30.2734	9.08317	8.70907	10.9816	7.61417	3.83979	23.6341	13.0508	19.4017	15.9384	5.00841	7.90843	7.11015	8.67742	15.4809	9.61708	14.909	19.536	3.89216	11.3414	6.28887	34.535	39.7774	12.4327	5.31177	17.0521
	macrolide-lincosamide-streptogramin__ermA	0	0	0	0	0	0	0	0	0	0	0	0	0	0	0	0	0	0	0	0	0	0	0	0	0	0	0	0	0.352748	0	0	0	0	0	0	0	0	0	0	0	0	0	0	0	0	0	0	0
	macrolide-lincosamide-streptogramin__ermF	0	0	0	0	0	0	0	0	0	0	0.304312	0	0	0	0	0	0	0.325327	0	0	0.405283	0	0.352016	0	0	0	0	0	0	0	0.479054	0	0	0	0	0	0	0	0	0	0	0.333569	0	0	0	0	0	0.437234
	macrolide-lincosamide-streptogramin__ermG	0	0	0	0	0	0	0	0	0	0	0	0	0	0	0	0	0	0	0	0	0	0.290012	0	0	0	0	0	0	0	0	0	0.52257	0	0	0	0	0	0	0.387248	0	0	0	0	0	0	0.253728	0	0
	macrolide-lincosamide-streptogramin__lsa	0	0	0	0	0.308618	0	0	0	0.144571	0	0	0	0.256787	0	0	0	0	0.162663	0	0	0.202641	0	0	0	0	0.337894	0	0.132406	0	0	0	0	0	0	0	0	0	0	0	0.247292	0	0.166785	0	0	0	0	0	0
	macrolide-lincosamide-streptogramin__macB	0.252638	0	0	0	0	0	0	0	0	0	0	0	0	0	0	0	0	0	0	0	0	0	0	0	0	0	0	0	0	0	0	0	0	0	0	0	0	0.160285	0	0	0	0	0	0.328905	0.318219	0.126864	0	0
	macrolide-lincosamide-streptogramin__mefA	28.2954	15.6443	18.1323	7.27076	11.8818	19.0825	18.1745	16.6487	5.34914	18.8706	16.585	4.03527	15.0221	5.75109	11.1799	1.8449	16.512	11.8744	6.36783	30.7504	14.5902	12.4705	28.6893	9.08317	8.54475	10.4747	7.30961	3.44257	23.105	12.9042	18.2041	14.8932	5.00841	7.90843	7.11015	8.67742	14.928	9.29651	13.3601	18.5469	3.89216	10.841	6.14262	32.8905	38.1863	12.0521	4.93236	16.3963
	macrolide-lincosamide-streptogramin__mphB	0	0	0	0	0.154309	0	0	0	0	0	0	0	0.256787	0.302689	0	0	0	0	0	0	0.405283	0	0.704032	0	0	0	0.304567	0	0	0	0	0	0	0	0	0	0	0	0.580872	0	0	0	0	0	0	0	0	0
	macrolide-lincosamide-streptogramin__msrA	0	0.453457	0	0	0	0	0	0	0	0	0	0	0	0	0	0	0	0	0	0	0	0	0	0	0	0	0	0	0	0	0	0	0	0	0	0	0	0	0	0	0	0	0	0	0	0	0	0
	macrolide-lincosamide-streptogramin__vatB	0.757913	0.226728	0	0	0	0	0.448754	0	0	0	0.304312	0.149454	0.128394	0	0.141518	0	0.198939	0	0.151615	0.199678	0.810566	1.16005	0.528024	0	0.164322	0.168947	0	0.264813	0.176374	0.146638	0.718581	0.52257	0	0	0	0	0.552888	0.160285	0.580872	0.494583	0	0	0	1.31562	1.27288	0	0.379412	0.218617
	macrolide-lincosamide-streptogramin__vatE	0.252638	0	0	0	0.154309	0	0.448754	0	0	0	0	0	0	0	0	0	0	0.162663	0.151615	0	0.202641	0	0	0	0	0	0	0	0	0	0	0	0	0	0	0	0	0	0	0.247292	0	0	0.146253	0	0	0	0	0
multidrug		0	0.226728	0	0.264391	0	0	0.224377	0	0	0.373675	0.456469	0.298909	0.256787	0	0.283036	0.141916	0.198939	0	0	0.199678	0.202641	1.45006	0.528024	0	0.492966	0.168947	0	0	0.529122	0.293276	0.958109	1.04514	0	0.479299	0.273467	0	0	0	0.580872	0.247292	1.02425	0.166785	0	0	0.954658	0	0.379412	0
	multidrug__acrB	0	0	0	0	0	0	0	0	0	0	0	0	0	0	0	0	0	0	0	0	0	0.580025	0.528024	0	0.328644	0	0	0	0	0.146638	0.239527	0.52257	0	0.239649	0	0	0	0	0.387248	0	0.819401	0	0	0	0	0	0	0
	multidrug__adeJ	0	0	0	0.132196	0	0	0	0	0	0.186838	0	0	0	0	0	0	0	0	0	0.199678	0	0	0	0	0	0	0	0	0.176374	0	0	0.261285	0	0	0	0	0	0	0.193624	0	0	0	0	0	0	0	0	0
	multidrug__mdtB	0	0	0	0	0	0	0.224377	0	0	0	0	0	0	0	0	0	0	0	0	0	0	0	0	0	0	0	0	0	0	0	0	0	0	0	0	0	0	0	0	0	0	0	0	0	0	0	0	0
	multidrug__mdtC	0	0	0	0	0	0	0	0	0	0	0	0	0	0	0	0	0	0	0	0	0	0	0	0	0	0	0	0	0	0	0	0	0	0.239649	0.136734	0	0	0	0	0	0	0	0	0	0	0	0	0
	multidrug__mdtF	0	0	0	0	0	0	0	0	0	0	0	0	0	0	0	0	0	0	0	0	0	0	0	0	0	0	0	0	0	0	0	0	0	0	0	0	0	0	0	0	0.20485	0	0	0	0	0	0	0
	multidrug__mdtH	0	0	0	0	0	0	0	0	0	0	0	0	0.256787	0	0	0	0	0	0	0	0	0	0	0	0	0	0	0	0	0	0	0	0	0	0	0	0	0	0	0	0	0	0	0	0	0	0	0
	multidrug__mdtM	0	0	0	0	0	0	0	0	0	0	0.304312	0	0	0	0	0	0	0	0	0	0	0	0	0	0	0	0	0	0	0	0	0	0	0	0	0	0	0	0	0	0	0	0	0	0	0	0	0
	multidrug__mexB	0	0	0	0	0	0	0	0	0	0	0	0	0	0	0	0	0	0	0	0	0	0	0	0	0	0	0	0	0	0	0.239527	0.261285	0	0	0	0	0	0	0	0	0	0	0	0	0	0	0	0
	multidrug__multidrug_ABC_transporter	0	0.226728	0	0.132196	0	0	0	0	0	0	0.152156	0	0	0	0.141518	0.141916	0	0	0	0	0.202641	0	0	0	0.164322	0	0	0	0	0.146638	0.239527	0	0	0	0.136734	0	0	0	0	0.247292	0	0	0	0	0.318219	0	0.189706	0
	multidrug__multidrug_transporter	0	0	0	0	0	0	0	0	0	0.186838	0	0	0	0	0	0	0	0	0	0	0	0.870037	0	0	0	0.168947	0	0	0.352748	0	0.239527	0	0	0	0	0	0	0	0	0	0	0.166785	0	0	0.636438	0	0.189706	0
	multidrug__omp36	0	0	0	0	0	0	0	0	0	0	0	0.298909	0	0	0	0	0	0	0	0	0	0	0	0	0	0	0	0	0	0	0	0	0	0	0	0	0	0	0	0	0	0	0	0	0	0	0	0
	multidrug__oprC	0	0	0	0	0	0	0	0	0	0	0	0	0	0	0.141518	0	0	0	0	0	0	0	0	0	0	0	0	0	0	0	0	0	0	0	0	0	0	0	0	0	0	0	0	0	0	0	0	0
	multidrug__smeB	0	0	0	0	0	0	0	0	0	0	0	0	0	0	0	0	0.198939	0	0	0	0	0	0	0	0	0	0	0	0	0	0	0	0	0	0	0	0	0	0	0	0	0	0	0	0	0	0	0
polymyxin		1.01055	0.226728	0.737085	0	0.154309	0	0.448754	0.369971	0	0	0	1.49454	0	0.605378	0	0.283831	0	0	0.454845	0.199678	0	0	0.352016	0.432532	0	0.168947	0.45685	0.132406	0.705496	0	0	1.04514	0.484685	0	0	0.137737	0.368592	0	0.193624	0.247292	0.20485	0	0.438758	0.328905	0	0	0	0.218617
	polymyxin__arnA	1.01055	0.226728	0.737085	0	0.154309	0	0.448754	0.369971	0	0	0	1.49454	0	0.605378	0	0.283831	0	0	0.454845	0.199678	0	0	0.352016	0.432532	0	0.168947	0.45685	0.132406	0.705496	0	0	1.04514	0.484685	0	0	0.137737	0.368592	0	0.193624	0.247292	0.20485	0	0.438758	0.328905	0	0	0	0.218617
sulfonamide		0	0	0	0	0	0	0	0	0	0	0.304312	0	0	0	0	0	0	0	0	0	0	0	0	0	0	0	0	0	0	0	0	0	0	0	0	0	0	0	0	0	0	0	0	0.328905	0	0	0	0
	sulfonamide__sul2	0	0	0	0	0	0	0	0	0	0	0.304312	0	0	0	0	0	0	0	0	0	0	0	0	0	0	0	0	0	0	0	0	0	0	0	0	0	0	0	0	0	0	0	0	0.328905	0	0	0	0
tetracycline		54.0644	69.6056	40.6871	11.6332	23.1464	47.0248	94.9115	67.7046	18.0714	59.0407	32.5614	16.1411	25.4219	11.1995	27.596	17.8814	100.464	36.1113	28.352	69.2883	46.6075	58.0025	52.8024	21.9149	23.4981	49.8394	19.9491	14.9619	61.3782	25.6617	56.2889	44.1571	13.8943	32.832	21.1937	25.2058	47.7326	19.8753	50.3422	50.9421	41.9943	33.1901	19.7441	99.6582	65.2349	26.3877	28.2662	40.4442
	tetracycline__tet32	0	0.226728	0	0	0	0	0	0.184985	0	0	0	0	0	0	0	0	0.397879	0	0	0	0	0	0	0.144177	0	0.168947	0	0	0	0	0	0.261285	0	0	0	0.137737	0	0	0.387248	0	0	0	0.292506	0	0	0	0	0
	tetracycline__tet35	0.505275	0.453457	0	0	0.308618	0	0	0.369971	0	0	0	0	0	0	0.141518	0	0.397879	0	0.151615	0.199678	0.202641	0	0	0.144177	0.164322	0	0	0.132406	0.176374	0	0	0	0	0.239649	0	0.137737	0	0	0	0.494583	0.20485	0	0	0.328905	0.318219	0	0	0
	tetracycline__tet37	0	0	0	0	0	0	0	0.184985	0	0	0	0	0	0	0	0	0	0	0.151615	0.199678	0.202641	0	0	0	0	0	0	0	0	0	0.479054	0	0	0.718948	0	0	0	0	0	0.247292	0	0.667138	0	0	0	0.126864	0	0
	tetracycline__tet40	13.3898	14.0572	2.94834	1.58635	3.24049	14.5845	17.277	5.17959	2.74685	13.6391	3.49959	2.24182	1.79751	1.3621	3.9625	3.68981	49.5359	4.71724	2.72907	9.58454	4.66075	10.4404	8.44838	1.73013	1.80754	3.88578	3.6548	0.397219	6.87859	2.49285	6.22771	1.30642	1.29249	3.83439	2.4612	1.23963	6.45036	2.24399	6.38959	4.45125	8.80857	4.16961	3.21756	14.4718	10.8195	4.05965	1.70735	6.77713
	tetracycline__tet44	0	0	0.294834	0	0	0	0.224377	0	0	0	1.06509	0	1.79751	0	0.141518	0	0.397879	0	0	0	0	0	0.176008	0	0	0.168947	0	0.132406	0.529122	0.293276	0.239527	0	0.646247	0.479299	0	0	0.184296	0	0	0	0	0.500354	0	0.328905	0	0	0	0
	tetracycline__tetA	0	0	0	0	0	0	0	0	0	0	0	0	0	0	0	0	1.98939	0	0	0	0	0	0.352016	0	0	0	0	0	0.352748	0	0	0	0	0	0	0	0.368592	0	0	0	0	0	0	0	0	0	0	0
	tetracycline__tetC	0	0	0	0	0	0	0	0	0	0	0	0	0	0	0	0	0	0	0	0	0	0.290012	0.176008	0	0	0	0	0	0	0	0	0	0	0	0	0	0	0	0	0	0	0	0	0	0	0	0	0
	tetracycline__tetL	0	0	0	0	0	0	0	0.369971	0	0	0	0	0	0	0	0	0	0	0	0	0	0	0.704032	0	0	0	0.609134	0	1.58737	0	0.479054	0	0	0	0	0.550947	0.737184	0	0	0.494583	2.0485	0	0	0	0	0.253728	1.13824	0
	tetracycline__tetM	2.52638	1.13364	1.47417	0.396587	0.308618	1.09043	4.48754	2.95977	0.289142	1.12103	1.82587	0.896726	0.770362	0.302689	0.70759	0.567662	3.58091	1.62663	1.81938	2.79549	1.62113	1.74007	3.16814	0.576709	0.492966	2.36526	0.913701	0.529626	3.88023	0.879829	4.55102	2.09028	0.646247	1.4379	0.546934	0.964158	2.76444	0.641139	2.71074	1.97833	1.6388	1.50106	1.02377	2.96014	1.27288	0.761184	1.13824	0.655852
	tetracycline__tetO	1.01055	0.453457	0.147417	0.132196	0	0	0.224377	0	0.144571	0	0.760781	0	0.385181	0	0.141518	0.141916	1.19364	0.162663	0.151615	0.798712	0	0.290012	1.05605	0.432532	0.657288	0.168947	0.304567	0	2.11649	0	0.958109	0.52257	0	0.479299	0.136734	0.275474	0.92148	0.641139	0	0.989167	0.409701	0.333569	0.292506	0.65781	0	0.253728	0	0
	tetracycline__tetQ	5.30539	10.883	5.30702	2.64391	8.17839	3.6802	10.097	3.14475	4.77085	8.03402	12.0203	5.67927	7.9604	2.87555	6.93438	5.81854	8.55439	7.31985	7.42913	12.1804	13.1717	15.0806	9.15241	5.76709	8.70907	5.91315	1.67512	3.31016	9.87695	7.18527	15.5693	9.66754	3.87748	6.71018	1.77754	5.78495	8.29332	7.69366	14.1345	13.1065	3.07276	3.66926	2.4863	26.3124	9.54658	2.02982	3.0353	11.1495
	tetracycline__tetracycline_resistance_protein	5.30539	7.48204	5.30702	0.925369	2.00602	3.13499	9.64821	12.024	1.15657	5.79197	1.82587	1.49454	1.79751	1.21076	1.41518	2.27065	4.77454	3.57859	3.48714	7.78744	4.05283	5.22022	4.75221	2.30684	2.30051	6.08209	2.7411	1.58888	7.40771	2.49285	5.03007	4.18056	1.45406	3.11544	3.00814	2.75474	3.50162	2.24399	5.22785	5.935	3.07276	3.16891	2.19379	6.907	6.36438	4.18651	3.98383	5.0282
	tetracycline__tetW	26.0217	34.9162	25.2083	5.9488	9.10424	24.5347	52.953	43.2866	8.96342	30.4545	11.5639	5.82872	10.9135	5.44841	14.1518	5.39279	29.642	18.7063	12.4324	35.7424	22.6958	24.9411	24.8171	10.8133	9.36636	31.0862	10.0507	8.87123	28.5726	12.3176	22.7551	26.1285	5.97778	15.8169	13.2632	13.3605	24.5114	6.41139	21.4923	23.2454	22.7384	19.1802	10.2377	47.0334	36.9134	14.7162	17.2633	16.3963
	tetracycline__tetX	0	0	0	0	0	0	0	0	0	0	0	0	0	0	0	0	0	0	0	0	0	0	0	0	0	0	0	0	0	0	0	0	0	0	0	0	0	0	0	0	0	0	0	0.65781	0	0	0	0.437234
unclassified		0.505275	0	0	0	0	0	0	0	0	0.560513	0	0	0	0	0	0.141916	0	0	0.151615	0.599034	0	0.580025	0.352016	0	0.821611	0.168947	0	0	0.176374	0.146638	0.239527	0.261285	0	0	0	0	0	0	0.193624	0.247292	0.614551	0	0	0.328905	0.636438	0	0	0
	unclassified__cAMP-regulatory protein	0.505275	0	0	0	0	0	0	0	0	0.560513	0	0	0	0	0	0.141916	0	0	0.151615	0.399356	0	0.580025	0.352016	0	0.821611	0.168947	0	0	0.176374	0.146638	0.239527	0.261285	0	0	0	0	0	0	0.193624	0.247292	0.614551	0	0	0.328905	0.636438	0	0	0
	unclassified__truncated putative response regulator ArlR	0	0	0	0	0	0	0	0	0	0	0	0	0	0	0	0	0	0	0	0.199678	0	0	0	0	0	0	0	0	0	0	0	0	0	0	0	0	0	0	0	0	0	0	0	0	0	0	0	0
vancomycin		0.252638	0.453457	0.147417	0	0	0	0	0	0.144571	0	0	0.149454	0	0	0	0.141916	0.198939	0	0	0	0.405283	0.870037	0	0	0.164322	0	0	0	0.176374	0	0.479054	0.261285	0	0.479299	0	0	0.368592	0.160285	0	0.741875	0	0	0	0.65781	0	0	0.379412	0
	vancomycin__vanG	0	0	0	0	0	0	0	0	0	0	0	0.149454	0	0	0	0.141916	0	0	0	0	0	0	0	0	0	0	0	0	0	0	0.239527	0	0	0	0	0	0.184296	0.160285	0	0.741875	0	0	0	0.328905	0	0	0.189706	0
	vancomycin__vanR	0	0	0.147417	0	0	0	0	0	0	0	0	0	0	0	0	0	0.198939	0	0	0	0	0.290012	0	0	0	0	0	0	0	0	0.239527	0.261285	0	0.479299	0	0	0	0	0	0	0	0	0	0.328905	0	0	0	0
	vancomycin__vanS	0.252638	0.226728	0	0	0	0	0	0	0	0	0	0	0	0	0	0	0	0	0	0	0.405283	0.580025	0	0	0.164322	0	0	0	0.176374	0	0	0	0	0	0	0	0.184296	0	0	0	0	0	0	0	0	0	0.189706	0
	vancomycin__vanY	0	0.226728	0	0	0	0	0	0	0.144571	0	0	0	0	0	0	0	0	0	0	0	0	0	0	0	0	0	0	0	0	0	0	0	0	0	0	0	0	0	0	0	0	0	0	0	0	0	0	0

## Sheet: Table S7
Table S7. Number of ARG-like contigs and abundances (calculated as number of contigs per millon of metagenomic contigs) based on metatranscriptomic sequencing of ruminal microbiome of 48 beef steers
Class	Subtype	Sample ID
		101	103	104	105	106	107	112	201	202	203	205	206	207	208	209	210	301	302	303	304	305	307	308	401	402	403	404	407	501	503	505	506	601	604	608	611	612	701	702	703	704	705	706	707	708	709	710	712
aminoglycoside		0	0	0	0	0	0	0	0	0	0	0	0	1	0	0	0	0	0	0	0	0	0	0	0	0	0	0	0	0	0	0	0	0	0	0	0	0	0	0	0	0	0	0	0	0	0	0	0
	aminoglycoside__ant(9)-I	0	0	0	0	0	0	0	0	0	0	0	0	1	0	0	0	0	0	0	0	0	0	0	0	0	0	0	0	0	0	0	0	0	0	0	0	0	0	0	0	0	0	0	0	0	0	0	0
bacitracin		1	0	0	0	0	1	1	0	1	1	1	0	0	0	1	0	1	0	1	2	0	2	0	0	1	0	0	1	1	2	2	2	0	0	0	1	0	1	0	0	1	2	0	3	0	0	0	1
	bacitracin__bacA	0	0	0	0	0	0	0	0	0	0	0	0	0	0	0	0	1	0	0	1	0	1	0	0	0	0	0	0	0	0	1	1	0	0	0	0	0	1	0	0	0	0	0	2	0	0	0	0
	bacitracin__bcrA	1	0	0	0	0	1	1	0	1	1	1	0	0	0	1	0	0	0	1	1	0	1	0	0	1	0	0	1	1	2	1	1	0	0	0	1	0	0	0	0	1	2	0	1	0	0	0	1
beta-lactam		0	0	0	0	0	0	0	0	0	0	0	0	0	0	0	0	0	0	0	0	0	0	0	0	0	0	0	0	0	0	0	0	0	0	0	0	0	0	0	0	0	0	0	0	0	0	0	1
	beta-lactam__penA	0	0	0	0	0	0	0	0	0	0	0	0	0	0	0	0	0	0	0	0	0	0	0	0	0	0	0	0	0	0	0	0	0	0	0	0	0	0	0	0	0	0	0	0	0	0	0	1
carbomycin		0	0	0	0	0	0	0	1	0	0	0	0	0	0	0	0	0	0	0	0	0	0	0	0	0	1	0	1	0	0	0	0	0	0	0	0	0	0	0	0	0	0	0	0	0	0	0	0
	carbomycin__carA	0	0	0	0	0	0	0	1	0	0	0	0	0	0	0	0	0	0	0	0	0	0	0	0	0	1	0	1	0	0	0	0	0	0	0	0	0	0	0	0	0	0	0	0	0	0	0	0
macrolide-lincosamide-streptogramin		4	5	2	3	1	2	2	1	1	3	1	1	1	2	3	0	3	3	2	4	4	3	5	2	3	2	2	2	2	2	2	2	2	1	2	2	1	1	2	2	0	2	2	3	3	1	0	1
	macrolide-lincosamide-streptogramin__macB	1	2	0	0	0	1	0	0	0	2	0	0	0	0	1	0	1	0	0	2	0	1	3	0	0	0	0	0	0	0	0	0	0	0	0	0	0	0	0	1	0	1	0	2	2	0	0	0
	macrolide-lincosamide-streptogramin__mefA	2	3	2	3	1	1	2	1	1	1	1	1	1	2	1	0	2	3	2	2	3	1	2	2	3	2	2	2	2	2	2	2	2	1	2	2	1	1	2	1	0	1	2	1	1	1	0	1
	macrolide-lincosamide-streptogramin__vatB	1	0	0	0	0	0	0	0	0	0	0	0	0	0	1	0	0	0	0	0	1	1	0	0	0	0	0	0	0	0	0	0	0	0	0	0	0	0	0	0	0	0	0	0	0	0	0	0
multidrug		2	4	1	0	0	0	2	2	0	1	1	0	0	0	3	0	0	2	0	1	3	6	3	0	0	3	0	1	2	0	0	1	0	1	0	1	0	0	1	1	2	1	0	2	3	2	0	1
	multidrug__acrA	0	0	0	0	0	0	0	0	0	1	0	0	0	0	0	0	0	0	0	0	0	0	0	0	0	0	0	0	0	0	0	0	0	0	0	0	0	0	0	1	0	0	0	0	0	0	0	0
	multidrug__acrB	0	0	0	0	0	0	0	0	0	0	0	0	0	0	0	0	0	0	0	0	0	2	0	0	0	0	0	0	0	0	0	0	0	0	0	0	0	0	0	0	0	0	0	0	0	0	0	0
	multidrug__adeB	0	0	0	0	0	0	0	0	0	0	0	0	0	0	0	0	0	0	0	0	1	0	0	0	0	0	0	0	0	0	0	0	0	0	0	0	0	0	0	0	0	0	0	0	0	0	0	0
	multidrug__adeC	1	0	0	0	0	0	0	0	0	0	0	0	0	0	0	0	0	0	0	0	0	1	0	0	0	0	0	0	0	0	0	1	0	0	0	0	0	0	0	0	0	0	0	0	1	0	0	0
	multidrug__cmeB	0	0	0	0	0	0	0	1	0	0	0	0	0	0	0	0	0	0	0	1	1	1	0	0	0	0	0	0	0	0	0	0	0	0	0	0	0	0	0	0	0	0	0	1	1	1	0	1
	multidrug__mexB	0	0	0	0	0	0	0	0	0	0	0	0	0	0	0	0	0	0	0	0	0	0	0	0	0	1	0	0	0	0	0	0	0	0	0	0	0	0	0	0	0	0	0	0	0	0	0	0
	multidrug__multidrug_ABC_transporter	1	4	1	0	0	0	2	1	0	0	1	0	0	0	3	0	0	2	0	0	1	1	2	0	0	2	0	1	2	0	0	0	0	1	0	1	0	0	1	0	0	1	0	1	0	1	0	0
	multidrug__multidrug_transporter	0	0	0	0	0	0	0	0	0	0	0	0	0	0	0	0	0	0	0	0	0	0	1	0	0	0	0	0	0	0	0	0	0	0	0	0	0	0	0	0	2	0	0	0	1	0	0	0
	multidrug__oprM	0	0	0	0	0	0	0	0	0	0	0	0	0	0	0	0	0	0	0	0	0	1	0	0	0	0	0	0	0	0	0	0	0	0	0	0	0	0	0	0	0	0	0	0	0	0	0	0
sulfonamide		0	0	0	0	0	0	0	0	0	0	0	0	0	0	0	0	0	0	0	0	0	1	0	0	0	0	0	0	0	0	0	1	0	0	0	0	0	0	0	0	0	1	0	0	0	0	0	0
	sulfonamide__sul4	0	0	0	0	0	0	0	0	0	0	0	0	0	0	0	0	0	0	0	0	0	1	0	0	0	0	0	0	0	0	0	1	0	0	0	0	0	0	0	0	0	1	0	0	0	0	0	0
tetracycline		9	12	9	3	5	6	10	7	8	6	8	3	6	5	10	3	11	9	8	10	10	8	8	5	4	7	5	5	10	5	8	7	5	6	5	7	7	4	10	8	4	8	5	6	5	4	5	9
	tetracycline__otrA	0	0	0	1	0	0	0	0	1	0	1	1	0	1	0	0	2	1	0	0	0	0	0	0	0	0	1	0	0	0	0	0	0	0	0	0	0	0	2	1	0	1	0	1	1	1	0	0
	tetracycline__tet32	1	1	1	0	1	0	1	0	0	0	0	0	0	0	0	0	1	0	1	1	0	0	1	0	0	0	0	0	0	0	0	1	0	0	1	0	0	0	0	1	1	0	0	0	0	0	0	0
	tetracycline__tet35	0	2	0	0	0	0	0	0	0	0	1	0	0	0	1	0	0	0	0	0	0	0	0	0	0	0	0	0	0	0	0	0	0	0	0	0	0	0	0	0	0	0	0	0	0	0	0	0
	tetracycline__tet37	0	0	0	0	0	0	0	0	0	0	0	0	0	0	0	0	0	0	0	0	0	0	0	0	0	0	0	0	0	0	0	0	0	0	0	0	0	0	0	0	0	0	0	0	0	0	0	1
	tetracycline__tet40	2	1	0	0	1	1	1	1	0	2	1	0	0	0	1	0	1	2	0	1	1	1	1	1	0	1	1	0	1	1	2	0	0	0	1	0	2	0	1	0	1	1	1	1	1	1	1	2
	tetracycline__tet44	0	0	0	0	0	0	0	0	1	0	0	0	0	0	1	0	0	1	0	2	1	0	0	0	0	0	0	0	0	0	0	1	1	0	0	0	0	0	0	0	0	0	0	1	0	0	0	0
	tetracycline__tetM	0	0	0	0	0	0	0	0	0	1	1	0	0	0	0	0	0	0	0	0	0	0	0	0	0	0	1	0	0	0	0	0	0	0	0	0	0	0	0	0	0	0	0	0	0	0	0	0
	tetracycline__tetO	0	1	0	0	0	0	0	1	0	0	1	0	0	0	0	0	0	0	0	0	1	0	0	0	0	0	0	0	0	0	0	1	0	0	0	0	0	0	0	1	0	0	0	0	0	0	0	0
	tetracycline__tetP	3	3	5	0	1	3	3	2	1	0	1	1	2	1	2	1	3	1	2	1	3	3	2	0	0	2	1	2	4	0	1	1	0	1	0	2	3	2	0	2	0	1	2	0	1	0	1	1
	tetracycline__tetQ	1	1	1	0	1	1	1	0	2	2	1	1	1	1	2	1	1	1	2	2	1	1	1	1	1	3	0	1	2	1	3	1	1	1	1	1	1	0	3	1	0	1	0	2	0	0	0	1
	tetracycline__tetracycline_resistance_protein	1	0	0	0	0	1	1	1	1	1	0	0	0	0	0	0	1	0	0	1	0	0	1	1	1	0	0	1	0	1	1	0	0	1	0	0	0	0	0	0	1	1	0	0	0	0	0	1
	tetracycline__tetT	0	0	1	0	0	0	0	0	1	0	0	0	0	0	0	0	1	0	0	0	0	0	0	0	0	0	0	0	0	0	0	0	0	0	0	0	0	0	0	0	0	0	0	0	0	0	0	0
	tetracycline__tetW	1	3	1	2	1	0	3	2	1	0	1	0	3	2	3	1	1	3	3	2	3	3	2	2	2	1	1	1	3	2	1	2	3	3	2	4	1	2	4	2	1	3	2	1	2	2	3	3
unclassified		1	0	0	0	1	0	1	0	0	0	1	0	0	0	0	0	0	0	0	0	0	1	0	0	0	0	0	0	0	0	0	0	0	0	0	0	0	0	0	0	0	1	1	0	1	0	0	0
	unclassified__cAMP-regulatory protein	0	0	0	0	0	0	0	0	0	0	0	0	0	0	0	0	0	0	0	0	0	1	0	0	0	0	0	0	0	0	0	0	0	0	0	0	0	0	0	0	0	0	0	0	1	0	0	0
	unclassified__truncated putative response regulator ArlR	1	0	0	0	1	0	1	0	0	0	1	0	0	0	0	0	0	0	0	0	0	0	0	0	0	0	0	0	0	0	0	0	0	0	0	0	0	0	0	0	0	1	1	0	0	0	0	0
vancomycin		0	0	0	0	0	0	1	0	0	0	2	0	0	0	1	1	2	0	0	2	1	0	2	0	0	2	0	1	1	0	1	0	0	0	1	0	0	0	0	1	1	1	0	0	0	0	0	0
	vancomycin__vanH	0	0	0	0	0	0	0	0	0	0	0	0	0	0	0	0	0	0	0	1	0	0	0	0	0	0	0	0	0	0	0	0	0	0	0	0	0	0	0	0	0	0	0	0	0	0	0	0
	vancomycin__vanR	0	0	0	0	0	0	0	0	0	0	1	0	0	0	1	0	2	0	0	0	1	0	2	0	0	1	0	0	1	0	1	0	0	0	0	0	0	0	0	0	1	0	0	0	0	0	0	0
	vancomycin__vanX	0	0	0	0	0	0	1	0	0	0	0	0	0	0	0	1	0	0	0	0	0	0	0	0	0	0	0	1	0	0	0	0	0	0	1	0	0	0	0	0	0	1	0	0	0	0	0	0
	vancomycin__vanY	0	0	0	0	0	0	0	0	0	0	1	0	0	0	0	0	0	0	0	1	0	0	0	0	0	1	0	0	0	0	0	0	0	0	0	0	0	0	0	1	0	0	0	0	0	0	0	0
Class	Subtype	Sample ID
		101	103	104	105	106	107	112	201	202	203	205	206	207	208	209	210	301	302	303	304	305	307	308	401	402	403	404	407	501	503	505	506	601	604	608	611	612	701	702	703	704	705	706	707	708	709	710	712
		11189	11990	5796	4529	5758	5266	11298	9780	4177	7062	9492	5790	12658	4403	10784	4305	16670	6896	9552	12343	9630	8602	12359	7169	4973	7876	5073	6257	9280	6934	8504	7295	3750	4990	4924	6467	7175	4819	8342	7456	7849	7673	4138	9344	8944	5573	4280	5790
aminoglycoside		0	0	0	0	0	0	0	0	0	0	0	0	79.0014	0	0	0	0	0	0	0	0	0	0	0	0	0	0	0	0	0	0	0	0	0	0	0	0	0	0	0	0	0	0	0	0	0	0	0
	aminoglycoside__ant(9)-I	0	0	0	0	0	0	0	0	0	0	0	0	79.0014	0	0	0	0	0	0	0	0	0	0	0	0	0	0	0	0	0	0	0	0	0	0	0	0	0	0	0	0	0	0	0	0	0	0	0
bacitracin		89.3735	0	0	0	0	189.897	88.5112	0	239.406	141.603	105.352	0	0	0	92.73	0	59.988	0	104.69	162.035	0	232.504	0	0	201.086	0	0	159.821	107.759	288.434	235.183	274.16	0	0	0	154.631	0	207.512	0	0	127.405	260.654	0	321.062	0	0	0	172.712
	bacitracin__bacA	0	0	0	0	0	0	0	0	0	0	0	0	0	0	0	0	59.988	0	0	81.0176	0	116.252	0	0	0	0	0	0	0	0	117.592	137.08	0	0	0	0	0	207.512	0	0	0	0	0	214.041	0	0	0	0
	bacitracin__bcrA	89.3735	0	0	0	0	189.897	88.5112	0	239.406	141.603	105.352	0	0	0	92.73	0	0	0	104.69	81.0176	0	116.252	0	0	201.086	0	0	159.821	107.759	288.434	117.592	137.08	0	0	0	154.631	0	0	0	0	127.405	260.654	0	107.021	0	0	0	172.712
beta-lactam		0	0	0	0	0	0	0	0	0	0	0	0	0	0	0	0	0	0	0	0	0	0	0	0	0	0	0	0	0	0	0	0	0	0	0	0	0	0	0	0	0	0	0	0	0	0	0	172.712
	beta-lactam__penA	0	0	0	0	0	0	0	0	0	0	0	0	0	0	0	0	0	0	0	0	0	0	0	0	0	0	0	0	0	0	0	0	0	0	0	0	0	0	0	0	0	0	0	0	0	0	0	172.712
carbomycin		0	0	0	0	0	0	0	102.249	0	0	0	0	0	0	0	0	0	0	0	0	0	0	0	0	0	126.968	0	159.821	0	0	0	0	0	0	0	0	0	0	0	0	0	0	0	0	0	0	0	0
	carbomycin__carA	0	0	0	0	0	0	0	102.249	0	0	0	0	0	0	0	0	0	0	0	0	0	0	0	0	0	126.968	0	159.821	0	0	0	0	0	0	0	0	0	0	0	0	0	0	0	0	0	0	0	0
macrolide-lincosamide-streptogramin		357.494	417.014	345.066	662.398	173.671	379.795	177.022	102.249	239.406	424.809	105.352	172.712	79.0014	454.236	278.19	0	179.964	435.035	209.38	324.07	415.369	348.756	404.563	278.979	603.258	253.936	394.244	319.642	215.517	288.434	235.183	274.16	533.333	200.401	406.174	309.262	139.373	207.512	239.751	268.24	0	260.654	483.325	321.062	335.42	179.437	0	172.712
	macrolide-lincosamide-streptogramin__macB	89.3735	166.806	0	0	0	189.897	0	0	0	283.206	0	0	0	0	92.73	0	59.988	0	0	162.035	0	116.252	242.738	0	0	0	0	0	0	0	0	0	0	0	0	0	0	0	0	134.12	0	130.327	0	214.041	223.614	0	0	0
	macrolide-lincosamide-streptogramin__mefA	178.747	250.209	345.066	662.398	173.671	189.897	177.022	102.249	239.406	141.603	105.352	172.712	79.0014	454.236	92.73	0	119.976	435.035	209.38	162.035	311.526	116.252	161.825	278.979	603.258	253.936	394.244	319.642	215.517	288.434	235.183	274.16	533.333	200.401	406.174	309.262	139.373	207.512	239.751	134.12	0	130.327	483.325	107.021	111.807	179.437	0	172.712
	macrolide-lincosamide-streptogramin__vatB	89.3735	0	0	0	0	0	0	0	0	0	0	0	0	0	92.73	0	0	0	0	0	103.842	116.252	0	0	0	0	0	0	0	0	0	0	0	0	0	0	0	0	0	0	0	0	0	0	0	0	0	0
multidrug		178.747	333.611	172.533	0	0	0	177.022	204.499	0	141.603	105.352	0	0	0	278.19	0	0	290.023	0	81.0176	311.526	697.512	242.738	0	0	380.904	0	159.821	215.517	0	0	137.08	0	200.401	0	154.631	0	0	119.875	134.12	254.81	130.327	0	214.041	335.42	358.873	0	172.712
	multidrug__acrA	0	0	0	0	0	0	0	0	0	141.603	0	0	0	0	0	0	0	0	0	0	0	0	0	0	0	0	0	0	0	0	0	0	0	0	0	0	0	0	0	134.12	0	0	0	0	0	0	0	0
	multidrug__acrB	0	0	0	0	0	0	0	0	0	0	0	0	0	0	0	0	0	0	0	0	0	232.504	0	0	0	0	0	0	0	0	0	0	0	0	0	0	0	0	0	0	0	0	0	0	0	0	0	0
	multidrug__adeB	0	0	0	0	0	0	0	0	0	0	0	0	0	0	0	0	0	0	0	0	103.842	0	0	0	0	0	0	0	0	0	0	0	0	0	0	0	0	0	0	0	0	0	0	0	0	0	0	0
	multidrug__adeC	89.3735	0	0	0	0	0	0	0	0	0	0	0	0	0	0	0	0	0	0	0	0	116.252	0	0	0	0	0	0	0	0	0	137.08	0	0	0	0	0	0	0	0	0	0	0	0	111.807	0	0	0
	multidrug__cmeB	0	0	0	0	0	0	0	102.249	0	0	0	0	0	0	0	0	0	0	0	81.0176	103.842	116.252	0	0	0	0	0	0	0	0	0	0	0	0	0	0	0	0	0	0	0	0	0	107.021	111.807	179.437	0	172.712
	multidrug__mexB	0	0	0	0	0	0	0	0	0	0	0	0	0	0	0	0	0	0	0	0	0	0	0	0	0	126.968	0	0	0	0	0	0	0	0	0	0	0	0	0	0	0	0	0	0	0	0	0	0
	multidrug__multidrug_ABC_transporter	89.3735	333.611	172.533	0	0	0	177.022	102.249	0	0	105.352	0	0	0	278.19	0	0	290.023	0	0	103.842	116.252	161.825	0	0	253.936	0	159.821	215.517	0	0	0	0	200.401	0	154.631	0	0	119.875	0	0	130.327	0	107.021	0	179.437	0	0
	multidrug__multidrug_transporter	0	0	0	0	0	0	0	0	0	0	0	0	0	0	0	0	0	0	0	0	0	0	80.9127	0	0	0	0	0	0	0	0	0	0	0	0	0	0	0	0	0	254.81	0	0	0	111.807	0	0	0
	multidrug__oprM	0	0	0	0	0	0	0	0	0	0	0	0	0	0	0	0	0	0	0	0	0	116.252	0	0	0	0	0	0	0	0	0	0	0	0	0	0	0	0	0	0	0	0	0	0	0	0	0	0
sulfonamide		0	0	0	0	0	0	0	0	0	0	0	0	0	0	0	0	0	0	0	0	0	116.252	0	0	0	0	0	0	0	0	0	137.08	0	0	0	0	0	0	0	0	0	130.327	0	0	0	0	0	0
	sulfonamide__sul4	0	0	0	0	0	0	0	0	0	0	0	0	0	0	0	0	0	0	0	0	0	116.252	0	0	0	0	0	0	0	0	0	137.08	0	0	0	0	0	0	0	0	0	130.327	0	0	0	0	0	0
tetracycline		804.361	1000.83	1552.8	662.398	868.357	1139.38	885.112	715.746	1915.25	849.618	842.815	518.135	474.009	1135.59	927.3	696.864	659.868	1305.1	837.521	810.176	1038.42	930.016	647.302	697.447	804.343	888.776	985.61	799.105	1077.59	721.085	940.734	959.561	1333.33	1202.4	1015.43	1082.42	975.61	830.048	1198.75	1072.96	509.619	1042.62	1208.31	642.123	559.034	717.746	1168.22	1554.4
	tetracycline__otrA	0	0	0	220.799	0	0	0	0	239.406	0	105.352	172.712	0	227.118	0	0	119.976	145.012	0	0	0	0	0	0	0	0	197.122	0	0	0	0	0	0	0	0	0	0	0	239.751	134.12	0	130.327	0	107.021	111.807	179.437	0	0
	tetracycline__tet32	89.3735	83.4028	172.533	0	173.671	0	88.5112	0	0	0	0	0	0	0	0	0	59.988	0	104.69	81.0176	0	0	80.9127	0	0	0	0	0	0	0	0	137.08	0	0	203.087	0	0	0	0	134.12	127.405	0	0	0	0	0	0	0
	tetracycline__tet35	0	166.806	0	0	0	0	0	0	0	0	105.352	0	0	0	92.73	0	0	0	0	0	0	0	0	0	0	0	0	0	0	0	0	0	0	0	0	0	0	0	0	0	0	0	0	0	0	0	0	0
	tetracycline__tet37	0	0	0	0	0	0	0	0	0	0	0	0	0	0	0	0	0	0	0	0	0	0	0	0	0	0	0	0	0	0	0	0	0	0	0	0	0	0	0	0	0	0	0	0	0	0	0	172.712
	tetracycline__tet40	178.747	83.4028	0	0	173.671	189.897	88.5112	102.249	0	283.206	105.352	0	0	0	92.73	0	59.988	290.023	0	81.0176	103.842	116.252	80.9127	139.489	0	126.968	197.122	0	107.759	144.217	235.183	0	0	0	203.087	0	278.746	0	119.875	0	127.405	130.327	241.663	107.021	111.807	179.437	233.645	345.423
	tetracycline__tet44	0	0	0	0	0	0	0	0	239.406	0	0	0	0	0	92.73	0	0	145.012	0	162.035	103.842	0	0	0	0	0	0	0	0	0	0	137.08	266.667	0	0	0	0	0	0	0	0	0	0	107.021	0	0	0	0
	tetracycline__tetM	0	0	0	0	0	0	0	0	0	141.603	105.352	0	0	0	0	0	0	0	0	0	0	0	0	0	0	0	197.122	0	0	0	0	0	0	0	0	0	0	0	0	0	0	0	0	0	0	0	0	0
	tetracycline__tetO	0	83.4028	0	0	0	0	0	102.249	0	0	105.352	0	0	0	0	0	0	0	0	0	103.842	0	0	0	0	0	0	0	0	0	0	137.08	0	0	0	0	0	0	0	134.12	0	0	0	0	0	0	0	0
	tetracycline__tetP	268.12	250.209	862.664	0	173.671	569.692	265.534	204.499	239.406	0	105.352	172.712	158.003	227.118	185.46	232.288	179.964	145.012	209.38	81.0176	311.526	348.756	161.825	0	0	253.936	197.122	319.642	431.034	0	117.592	137.08	0	200.401	0	309.262	418.118	415.024	0	268.24	0	130.327	483.325	0	111.807	0	233.645	172.712
	tetracycline__tetQ	89.3735	83.4028	172.533	0	173.671	189.897	88.5112	0	478.813	283.206	105.352	172.712	79.0014	227.118	185.46	232.288	59.988	145.012	209.38	162.035	103.842	116.252	80.9127	139.489	201.086	380.904	0	159.821	215.517	144.217	352.775	137.08	266.667	200.401	203.087	154.631	139.373	0	359.626	134.12	0	130.327	0	214.041	0	0	0	172.712
	tetracycline__tetracycline_resistance_protein	89.3735	0	0	0	0	189.897	88.5112	102.249	239.406	141.603	0	0	0	0	0	0	59.988	0	0	81.0176	0	0	80.9127	139.489	201.086	0	0	159.821	0	144.217	117.592	0	0	200.401	0	0	0	0	0	0	127.405	130.327	0	0	0	0	0	172.712
	tetracycline__tetT	0	0	172.533	0	0	0	0	0	239.406	0	0	0	0	0	0	0	59.988	0	0	0	0	0	0	0	0	0	0	0	0	0	0	0	0	0	0	0	0	0	0	0	0	0	0	0	0	0	0	0
	tetracycline__tetW	89.3735	250.209	172.533	441.599	173.671	0	265.534	204.499	239.406	0	105.352	0	237.004	454.236	278.19	232.288	59.988	435.035	314.07	162.035	311.526	348.756	161.825	278.979	402.172	126.968	197.122	159.821	323.276	288.434	117.592	274.16	800	601.202	406.174	618.525	139.373	415.024	479.501	268.24	127.405	390.981	483.325	107.021	223.614	358.873	700.935	518.135
unclassified		89.3735	0	0	0	173.671	0	88.5112	0	0	0	105.352	0	0	0	0	0	0	0	0	0	0	116.252	0	0	0	0	0	0	0	0	0	0	0	0	0	0	0	0	0	0	0	130.327	241.663	0	111.807	0	0	0
	unclassified__cAMP-regulatory protein	0	0	0	0	0	0	0	0	0	0	0	0	0	0	0	0	0	0	0	0	0	116.252	0	0	0	0	0	0	0	0	0	0	0	0	0	0	0	0	0	0	0	0	0	0	111.807	0	0	0
	unclassified__truncated putative response regulator ArlR	89.3735	0	0	0	173.671	0	88.5112	0	0	0	105.352	0	0	0	0	0	0	0	0	0	0	0	0	0	0	0	0	0	0	0	0	0	0	0	0	0	0	0	0	0	0	130.327	241.663	0	0	0	0	0
	vancomycin__vanH	0	0	0	0	0	0	88.5112	0	0	0	210.704	0	0	0	92.73	232.288	119.976	0	0	162.035	103.842	0	161.825	0	0	253.936	0	159.821	107.759	0	117.592	0	0	0	203.087	0	0	0	0	134.12	127.405	130.327	0	0	0	0	0	0
vancomycin		0	0	0	0	0	0	0	0	0	0	0	0	0	0	0	0	0	0	0	81.0176	0	0	0	0	0	0	0	0	0	0	0	0	0	0	0	0	0	0	0	0	0	0	0	0	0	0	0	0
	vancomycin__vanR	0	0	0	0	0	0	0	0	0	0	105.352	0	0	0	92.73	0	119.976	0	0	0	103.842	0	161.825	0	0	126.968	0	0	107.759	0	117.592	0	0	0	0	0	0	0	0	0	127.405	0	0	0	0	0	0	0
	vancomycin__vanX	0	0	0	0	0	0	88.5112	0	0	0	0	0	0	0	0	232.288	0	0	0	0	0	0	0	0	0	0	0	159.821	0	0	0	0	0	0	203.087	0	0	0	0	0	0	130.327	0	0	0	0	0	0
	vancomycin__vanY	0	0	0	0	0	0	0	0	0	0	105.352	0	0	0	0	0	0	0	0	81.0176	0	0	0	0	0	126.968	0	0	0	0	0	0	0	0	0	0	0	0	0	134.12	0	0	0	0	0	0	0	0

## Sheet: Table S8
Table S8. Number of plasmid-associated ARG-like reads and abundances (calculated as number of reads per millon of metagenomic reads) based on metatranscriptomic sequencing of ruminal microbiome of 48 beef steers
Class	Subtype	Abundance (calculated as number of reads per million of metatranscriptomic reads)
		101	103	104	105	106	107	112	201	202	203	205	206	207	208	209	210	301	302	303	304	305	307	308	401	402	403	404	407	501	503	505	506	601	604	608	611	612	701	702	703	704	705	706	707	708	709	710	712
aminoglycoside		2	2	3	2	1	0	0	1	0	1	0	0	1	0	2	0	1	0	2	1	1	1	0	1	0	3	0	2	0	0	6	2	1	1	2	3	1	0	1	2	1	3	1	2	1	0	0	2
	aminoglycoside__aadA	0	2	3	2	1	0	0	1	0	1	0	0	0	0	0	0	0	0	2	1	0	1	0	1	0	1	0	1	0	0	5	2	1	1	2	2	0	0	1	1	1	2	0	0	1	0	0	1
	aminoglycoside__aadE	0	0	0	0	0	0	0	0	0	0	0	0	0	0	0	0	0	0	0	0	0	0	0	0	0	0	0	0	0	0	0	0	0	0	0	1	1	0	0	0	0	0	0	1	0	0	0	0
	aminoglycoside__ant(9)-I	0	0	0	0	0	0	0	0	0	0	0	0	1	0	2	0	1	0	0	0	1	0	0	0	0	0	0	1	0	0	1	0	0	0	0	0	0	0	0	1	0	1	1	0	0	0	0	1
	aminoglycoside__aph(3''')-III	0	0	0	0	0	0	0	0	0	0	0	0	0	0	0	0	0	0	0	0	0	0	0	0	0	2	0	0	0	0	0	0	0	0	0	0	0	0	0	0	0	0	0	0	0	0	0	0
	aminoglycoside__aph(3'')-I	2	0	0	0	0	0	0	0	0	0	0	0	0	0	0	0	0	0	0	0	0	0	0	0	0	0	0	0	0	0	0	0	0	0	0	0	0	0	0	0	0	0	0	1	0	0	0	0
beta-lactam		0	0	0	0	1	0	0	0	0	0	0	0	0	0	0	1	0	1	0	0	0	0	0	0	0	0	0	0	0	0	2	0	0	0	0	0	0	0	0	0	0	0	0	0	1	0	0	0
	beta-lactam__metallo-beta-lactamase	0	0	0	0	0	0	0	0	0	0	0	0	0	0	0	0	0	0	0	0	0	0	0	0	0	0	0	0	0	0	1	0	0	0	0	0	0	0	0	0	0	0	0	0	0	0	0	0
	beta-lactam__TEM-1	0	0	0	0	0	0	0	0	0	0	0	0	0	0	0	0	0	1	0	0	0	0	0	0	0	0	0	0	0	0	0	0	0	0	0	0	0	0	0	0	0	0	0	0	0	0	0	0
	beta-lactam__TEM-117	0	0	0	0	0	0	0	0	0	0	0	0	0	0	0	1	0	0	0	0	0	0	0	0	0	0	0	0	0	0	0	0	0	0	0	0	0	0	0	0	0	0	0	0	1	0	0	0
	beta-lactam__TEM-157	0	0	0	0	0	0	0	0	0	0	0	0	0	0	0	0	0	0	0	0	0	0	0	0	0	0	0	0	0	0	1	0	0	0	0	0	0	0	0	0	0	0	0	0	0	0	0	0
	beta-lactam__TEM-75	0	0	0	0	1	0	0	0	0	0	0	0	0	0	0	0	0	0	0	0	0	0	0	0	0	0	0	0	0	0	0	0	0	0	0	0	0	0	0	0	0	0	0	0	0	0	0	0
macrolide-lincosamide-streptogramin		2	0	0	0	0	0	0	0	0	0	0	0	1	0	0	0	0	0	0	0	1	1	1	0	0	0	0	2	0	0	0	2	0	0	0	0	1	0	1	0	0	0	0	2	1	2	0	0
	macrolide-lincosamide-streptogramin__ermG	0	0	0	0	0	0	0	0	0	0	0	0	0	0	0	0	0	0	0	0	0	0	0	0	0	0	0	0	0	0	0	1	0	0	0	0	0	0	1	0	0	0	0	0	0	1	0	0
	macrolide-lincosamide-streptogramin__lsa	0	0	0	0	0	0	0	0	0	0	0	0	1	0	0	0	0	0	0	0	0	0	0	0	0	0	0	1	0	0	0	0	0	0	0	0	0	0	0	0	0	0	0	0	0	0	0	0
	macrolide-lincosamide-streptogramin__macB	1	0	0	0	0	0	0	0	0	0	0	0	0	0	0	0	0	0	0	0	0	0	0	0	0	0	0	0	0	0	0	0	0	0	0	0	0	0	0	0	0	0	0	1	0	1	0	0
	macrolide-lincosamide-streptogramin__vatB	1	0	0	0	0	0	0	0	0	0	0	0	0	0	0	0	0	0	0	0	1	1	1	0	0	0	0	1	0	0	0	1	0	0	0	0	1	0	0	0	0	0	0	1	1	0	0	0
multidrug		0	1	0	0	0	0	1	0	0	0	0	0	0	0	1	1	0	0	0	0	0	3	2	0	2	1	0	0	2	1	1	2	0	0	1	0	0	0	1	0	2	0	0	0	0	0	0	0
	multidrug__acrB	0	0	0	0	0	0	0	0	0	0	0	0	0	0	0	0	0	0	0	0	0	2	2	0	1	0	0	0	0	1	1	2	0	0	0	0	0	0	1	0	1	0	0	0	0	0	0	0
	multidrug__adeJ	0	0	0	0	0	0	0	0	0	0	0	0	0	0	0	0	0	0	0	0	0	0	0	0	0	0	0	0	1	0	0	0	0	0	0	0	0	0	0	0	0	0	0	0	0	0	0	0
	multidrug__mdtB	0	0	0	0	0	0	1	0	0	0	0	0	0	0	0	0	0	0	0	0	0	0	0	0	0	0	0	0	0	0	0	0	0	0	0	0	0	0	0	0	0	0	0	0	0	0	0	0
	multidrug__mdtF	0	0	0	0	0	0	0	0	0	0	0	0	0	0	0	0	0	0	0	0	0	0	0	0	0	0	0	0	0	0	0	0	0	0	0	0	0	0	0	0	1	0	0	0	0	0	0	0
	multidrug__multidrug_ABC_transporter	0	1	0	0	0	0	0	0	0	0	0	0	0	0	1	1	0	0	0	0	0	0	0	0	1	0	0	0	0	0	0	0	0	0	1	0	0	0	0	0	0	0	0	0	0	0	0	0
	multidrug__multidrug_transporter	0	0	0	0	0	0	0	0	0	0	0	0	0	0	0	0	0	0	0	0	0	1	0	0	0	1	0	0	1	0	0	0	0	0	0	0	0	0	0	0	0	0	0	0	0	0	0	0
sulfonamide		0	0	0	0	0	0	0	0	0	0	1	0	0	0	0	0	0	0	0	0	0	0	0	0	0	0	0	0	0	0	0	0	0	0	0	0	0	0	0	0	0	0	0	1	0	0	0	0
	sulfonamide__sul2	0	0	0	0	0	0	0	0	0	0	1	0	0	0	0	0	0	0	0	0	0	0	0	0	0	0	0	0	0	0	0	0	0	0	0	0	0	0	0	0	0	0	0	1	0	0	0	0
tetracycline		14	15	27	8	9	28	39	42	14	23	14	9	23	5	22	8	30	14	21	25	17	17	35	15	12	30	20	10	44	11	20	14	8	14	20	19	26	11	28	23	17	20	12	20	10	26	16	12
	tetracycline__tet32	0	0	0	0	0	0	0	0	0	0	0	0	0	0	0	0	0	0	0	0	0	0	0	1	0	1	0	0	0	0	0	1	0	0	0	0	0	0	0	0	0	0	1	0	0	0	0	0
	tetracycline__tet44	0	0	1	0	0	0	1	0	0	0	1	0	5	0	0	0	0	0	0	0	0	0	0	0	0	0	0	1	1	1	0	0	1	1	0	0	0	0	0	0	0	1	0	0	0	0	0	0
	tetracycline__tetC	0	0	0	0	0	0	0	0	0	0	0	0	0	0	0	0	0	0	0	0	0	0	1	0	0	0	0	0	0	0	0	0	0	0	0	0	0	0	0	0	0	0	0	0	0	0	0	0
	tetracycline__tetL	0	0	0	0	0	0	0	1	0	0	0	0	0	0	0	0	0	0	0	0	0	0	3	0	0	0	2	0	5	0	1	0	0	0	0	2	2	0	0	1	5	0	0	0	0	1	3	0
	tetracycline__tetM	4	0	1	0	0	2	0	3	0	2	5	1	1	0	4	0	3	0	2	6	1	0	6	0	0	1	1	0	3	1	4	2	0	0	1	1	4	0	3	3	1	2	1	0	0	1	1	0
	tetracycline__tetO	2	1	1	1	0	0	1	0	0	0	2	0	2	0	0	1	3	1	0	1	0	1	3	1	2	1	1	0	9	0	2	1	0	1	1	1	2	2	0	2	1	2	1	1	0	1	0	0
	tetracycline__tetracycline_resistance_protein	2	0	4	0	2	2	6	10	0	4	0	2	0	2	1	2	6	2	2	4	2	3	2	3	2	3	5	0	5	4	3	2	1	2	5	1	1	1	4	2	1	0	2	3	4	4	0	1
	tetracycline__tetW	6	14	20	7	7	24	31	28	14	17	6	6	15	3	17	5	18	11	17	14	14	13	20	10	8	24	11	9	21	5	10	8	6	10	13	14	17	8	21	15	9	15	7	16	6	19	12	11
vancomycin		0	0	0	0	0	0	0	0	0	0	0	0	0	0	0	0	1	0	0	0	0	1	0	0	0	0	0	0	0	0	0	0	0	0	0	0	0	0	0	0	0	0	0	0	0	0	0	0
	vancomycin__vanR	0	0	0	0	0	0	0	0	0	0	0	0	0	0	0	0	1	0	0	0	0	0	0	0	0	0	0	0	0	0	0	0	0	0	0	0	0	0	0	0	0	0	0	0	0	0	0	0
	vancomycin__vanS	0	0	0	0	0	0	0	0	0	0	0	0	0	0	0	0	0	0	0	0	0	1	0	0	0	0	0	0	0	0	0	0	0	0	0	0	0	0	0	0	0	0	0	0	0	0	0	0
Class	Subtype	Abundance (calculated as number of reads per million of metatranscriptomic reads)
		101	103	104	105	106	107	112	201	202	203	205	206	207	208	209	210	301	302	303	304	305	307	308	401	402	403	404	407	501	503	505	506	601	604	608	611	612	701	702	703	704	705	706	707	708	709	710	712
aminoglycoside		0.505275	0.453457	0.442251	0.264391	0.154309	0	0	0.184985	0	0.186838	0	0	0.128394	0	0.283036	0	0.198939	0	0.30323	0.199678	0.202641	0.290012	0	0.144177	0	0.506841	0	0.264813	0	0	1.43716	0.52257	0.161562	0.239649	0.273467	0.413211	0.184296	0	0.193624	0.494583	0.20485	0.500354	0.146253	0.65781	0.318219	0	0	0.437234
	aminoglycoside__aadA	0	0.453457	0.442251	0.264391	0.154309	0	0	0.184985	0	0.186838	0	0	0	0	0	0	0	0	0.30323	0.199678	0	0.290012	0	0.144177	0	0.168947	0	0.132406	0	0	1.19764	0.52257	0.161562	0.239649	0.273467	0.275474	0	0	0.193624	0.247292	0.20485	0.333569	0	0	0.318219	0	0	0.218617
	aminoglycoside__aadE	0	0	0	0	0	0	0	0	0	0	0	0	0	0	0	0	0	0	0	0	0	0	0	0	0	0	0	0	0	0	0	0	0	0	0	0.137737	0.184296	0	0	0	0	0	0	0.328905	0	0	0	0
	aminoglycoside__ant(9)-I	0	0	0	0	0	0	0	0	0	0	0	0	0.128394	0	0.283036	0	0.198939	0	0	0	0.202641	0	0	0	0	0	0	0.132406	0	0	0.239527	0	0	0	0	0	0	0	0	0.247292	0	0.166785	0.146253	0	0	0	0	0.218617
	aminoglycoside__aph(3''')-III	0	0	0	0	0	0	0	0	0	0	0	0	0	0	0	0	0	0	0	0	0	0	0	0	0	0.337894	0	0	0	0	0	0	0	0	0	0	0	0	0	0	0	0	0	0	0	0	0	0
	aminoglycoside__aph(3'')-I	0.505275	0	0	0	0	0	0	0	0	0	0	0	0	0	0	0	0	0	0	0	0	0	0	0	0	0	0	0	0	0	0	0	0	0	0	0	0	0	0	0	0	0	0	0.328905	0	0	0	0
beta-lactam		0	0	0	0	0.154309	0	0	0	0	0	0	0	0	0	0	0.141916	0	0.162663	0	0	0	0	0	0	0	0	0	0	0	0	0.479054	0	0	0	0	0	0	0	0	0	0	0	0	0	0.318219	0	0	0
	beta-lactam__metallo-beta-lactamase	0	0	0	0	0	0	0	0	0	0	0	0	0	0	0	0	0	0	0	0	0	0	0	0	0	0	0	0	0	0	0.239527	0	0	0	0	0	0	0	0	0	0	0	0	0	0	0	0	0
	beta-lactam__TEM-1	0	0	0	0	0	0	0	0	0	0	0	0	0	0	0	0	0	0.162663	0	0	0	0	0	0	0	0	0	0	0	0	0	0	0	0	0	0	0	0	0	0	0	0	0	0	0	0	0	0
	beta-lactam__TEM-117	0	0	0	0	0	0	0	0	0	0	0	0	0	0	0	0.141916	0	0	0	0	0	0	0	0	0	0	0	0	0	0	0	0	0	0	0	0	0	0	0	0	0	0	0	0	0.318219	0	0	0
	beta-lactam__TEM-157	0	0	0	0	0	0	0	0	0	0	0	0	0	0	0	0	0	0	0	0	0	0	0	0	0	0	0	0	0	0	0.239527	0	0	0	0	0	0	0	0	0	0	0	0	0	0	0	0	0
	beta-lactam__TEM-75	0	0	0	0	0.154309	0	0	0	0	0	0	0	0	0	0	0	0	0	0	0	0	0	0	0	0	0	0	0	0	0	0	0	0	0	0	0	0	0	0	0	0	0	0	0	0	0	0	0
macrolide-lincosamide-streptogramin		0.505275	0	0	0	0	0	0	0	0	0	0	0	0.128394	0	0	0	0	0	0	0	0.202641	0.290012	0.176008	0	0	0	0	0.264813	0	0	0	0.52257	0	0	0	0	0.184296	0	0.193624	0	0	0	0	0.65781	0.318219	0.253728	0	0
	macrolide-lincosamide-streptogramin__ermG	0	0	0	0	0	0	0	0	0	0	0	0	0	0	0	0	0	0	0	0	0	0	0	0	0	0	0	0	0	0	0	0.261285	0	0	0	0	0	0	0.193624	0	0	0	0	0	0	0.126864	0	0
	macrolide-lincosamide-streptogramin__lsa	0	0	0	0	0	0	0	0	0	0	0	0	0.128394	0	0	0	0	0	0	0	0	0	0	0	0	0	0	0.132406	0	0	0	0	0	0	0	0	0	0	0	0	0	0	0	0	0	0	0	0
	macrolide-lincosamide-streptogramin__macB	0.252638	0	0	0	0	0	0	0	0	0	0	0	0	0	0	0	0	0	0	0	0	0	0	0	0	0	0	0	0	0	0	0	0	0	0	0	0	0	0	0	0	0	0	0.328905	0	0.126864	0	0
	macrolide-lincosamide-streptogramin__vatB	0.252638	0	0	0	0	0	0	0	0	0	0	0	0	0	0	0	0	0	0	0	0.202641	0.290012	0.176008	0	0	0	0	0.132406	0	0	0	0.261285	0	0	0	0	0.184296	0	0	0	0	0	0	0.328905	0.318219	0	0	0
multidrug		0	0.226728	0	0	0	0	0.224377	0	0	0	0	0	0	0	0.141518	0.141916	0	0	0	0	0	0.870037	0.352016	0	0.328644	0.168947	0	0	0.352748	0.146638	0.239527	0.52257	0	0	0.136734	0	0	0	0.193624	0	0.409701	0	0	0	0	0	0	0
	multidrug__acrB	0	0	0	0	0	0	0	0	0	0	0	0	0	0	0	0	0	0	0	0	0	0.580025	0.352016	0	0.164322	0	0	0	0	0.146638	0.239527	0.52257	0	0	0	0	0	0	0.193624	0	0.20485	0	0	0	0	0	0	0
	multidrug__adeJ	0	0	0	0	0	0	0	0	0	0	0	0	0	0	0	0	0	0	0	0	0	0	0	0	0	0	0	0	0.176374	0	0	0	0	0	0	0	0	0	0	0	0	0	0	0	0	0	0	0
	multidrug__mdtB	0	0	0	0	0	0	0.224377	0	0	0	0	0	0	0	0	0	0	0	0	0	0	0	0	0	0	0	0	0	0	0	0	0	0	0	0	0	0	0	0	0	0	0	0	0	0	0	0	0
	multidrug__mdtF	0	0	0	0	0	0	0	0	0	0	0	0	0	0	0	0	0	0	0	0	0	0	0	0	0	0	0	0	0	0	0	0	0	0	0	0	0	0	0	0	0.20485	0	0	0	0	0	0	0
	multidrug__multidrug_ABC_transporter	0	0.226728	0	0	0	0	0	0	0	0	0	0	0	0	0.141518	0.141916	0	0	0	0	0	0	0	0	0.164322	0	0	0	0	0	0	0	0	0	0.136734	0	0	0	0	0	0	0	0	0	0	0	0	0
	multidrug__multidrug_transporter	0	0	0	0	0	0	0	0	0	0	0	0	0	0	0	0	0	0	0	0	0	0.290012	0	0	0	0.168947	0	0	0.176374	0	0	0	0	0	0	0	0	0	0	0	0	0	0	0	0	0	0	0
sulfonamide		0	0	0	0	0	0	0	0	0	0	0.152156	0	0	0	0	0	0	0	0	0	0	0	0	0	0	0	0	0	0	0	0	0	0	0	0	0	0	0	0	0	0	0	0	0.328905	0	0	0	0
	sulfonamide__sul2	0	0	0	0	0	0	0	0	0	0	0.152156	0	0	0	0	0	0	0	0	0	0	0	0	0	0	0	0	0	0	0	0	0	0	0	0	0	0	0	0	0	0	0	0	0.328905	0	0	0	0
tetracycline		3.53693	3.40093	3.98026	1.05756	1.38878	3.81651	8.7507	7.76938	2.024	4.29727	2.13019	1.34509	2.95305	0.756723	3.1134	1.13532	5.96818	2.27729	3.18391	4.99195	3.44491	4.93021	6.16028	2.16266	1.97187	5.06841	3.04567	1.32406	7.76046	1.61302	4.79054	3.65799	1.29249	3.35509	2.73467	2.617	4.79169	1.76313	5.42147	5.68771	3.48246	3.33569	1.75503	6.5781	3.18219	3.29846	3.0353	2.62341
	tetracycline__tet32	0	0	0	0	0	0	0	0	0	0	0	0	0	0	0	0	0	0	0	0	0	0	0	0.144177	0	0.168947	0	0	0	0	0	0.261285	0	0	0	0	0	0	0	0	0	0	0.146253	0	0	0	0	0
	tetracycline__tet44	0	0	0.147417	0	0	0	0.224377	0	0	0	0.152156	0	0.641968	0	0	0	0	0	0	0	0	0	0	0	0	0	0	0.132406	0.176374	0.146638	0	0	0.161562	0.239649	0	0	0	0	0	0	0	0.166785	0	0	0	0	0	0
	tetracycline__tetC	0	0	0	0	0	0	0	0	0	0	0	0	0	0	0	0	0	0	0	0	0	0	0.176008	0	0	0	0	0	0	0	0	0	0	0	0	0	0	0	0	0	0	0	0	0	0	0	0	0
	tetracycline__tetL	0	0	0	0	0	0	0	0.184985	0	0	0	0	0	0	0	0	0	0	0	0	0	0	0.528024	0	0	0	0.304567	0	0.881871	0	0.239527	0	0	0	0	0.275474	0.368592	0	0	0.247292	1.02425	0	0	0	0	0.126864	0.569118	0
	tetracycline__tetM	1.01055	0	0.147417	0	0	0.272608	0	0.554956	0	0.373675	0.760781	0.149454	0.128394	0	0.566072	0	0.596818	0	0.30323	1.19807	0.202641	0	1.05605	0	0	0.168947	0.152283	0	0.529122	0.146638	0.958109	0.52257	0	0	0.136734	0.137737	0.737184	0	0.580872	0.741875	0.20485	0.333569	0.146253	0	0	0.126864	0.189706	0
	tetracycline__tetO	0.505275	0.226728	0.147417	0.132196	0	0	0.224377	0	0	0	0.304312	0	0.256787	0	0	0.141916	0.596818	0.162663	0	0.199678	0	0.290012	0.528024	0.144177	0.328644	0.168947	0.152283	0	1.58737	0	0.479054	0.261285	0	0.239649	0.136734	0.137737	0.368592	0.320569	0	0.494583	0.20485	0.333569	0.146253	0.328905	0	0.126864	0	0
	tetracycline__tetracycline_resistance_protein	0.505275	0	0.589668	0	0.308618	0.272608	1.34626	1.84985	0	0.747351	0	0.298909	0	0.302689	0.141518	0.283831	1.19364	0.325327	0.30323	0.798712	0.405283	0.870037	0.352016	0.432532	0.328644	0.506841	0.761417	0	0.881871	0.586553	0.718581	0.52257	0.161562	0.479299	0.683668	0.137737	0.184296	0.160285	0.774496	0.494583	0.20485	0	0.292506	0.986715	1.27288	0.507456	0	0.218617
	tetracycline__tetW	1.51583	3.1742	2.94834	0.925369	1.08016	3.27129	6.95569	5.17959	2.024	3.17624	0.912937	0.896726	1.9259	0.454034	2.40581	0.709578	3.58091	1.7893	2.57745	2.79549	2.83698	3.77016	3.52016	1.44177	1.31458	4.05473	1.67512	1.19166	3.70386	0.733191	2.39527	2.09028	0.96937	2.39649	1.77754	1.92832	3.13303	1.28228	4.0661	3.70937	1.84365	2.50177	1.02377	5.26248	1.90932	2.41042	2.27647	2.40479
vancomycin		0	0	0	0	0	0	0	0	0	0	0	0	0	0	0	0	0.198939	0	0	0	0	0.290012	0	0	0	0	0	0	0	0	0	0	0	0	0	0	0	0	0	0	0	0	0	0	0	0	0	0
	vancomycin__vanR	0	0	0	0	0	0	0	0	0	0	0	0	0	0	0	0	0.198939	0	0	0	0	0	0	0	0	0	0	0	0	0	0	0	0	0	0	0	0	0	0	0	0	0	0	0	0	0	0	0
	vancomycin__vanS	0	0	0	0	0	0	0	0	0	0	0	0	0	0	0	0	0	0	0	0	0	0.290012	0	0	0	0	0	0	0	0	0	0	0	0	0	0	0	0	0	0	0	0	0	0	0	0	0	0

## Sheet: Table S9
Table S9. The antimicrobial resistance genes identified in the rumen microbiota of three breeds of beef steers
ARG	KC		AN			CH
	identified in number of samples			identified in number of samples			identified in number of samples
aminoglycoside__aadA	16		aminoglycoside__aadA	16		aminoglycoside__aadA	16
aminoglycoside__aadE	16		aminoglycoside__aadE	16		aminoglycoside__aadE	16
aminoglycoside__ant(9)-I	16		aminoglycoside__ant(9)-I	16		aminoglycoside__ant(9)-I	16
aminoglycoside__aph(3''')-III	16		aminoglycoside__aph(3'')-I	16		bacitracin__bacA	16
aminoglycoside__aph(3'')-I	16		bacitracin__bacA	16		bacitracin__bcrA	16
bacitracin__bacA	16		bacitracin__bcrA	16		beta-lactam__blaR1	16
bacitracin__bcrA	16		beta-lactam__blaR1	16		macrolide-lincosamide-streptogramin__ermG	16
macrolide-lincosamide-streptogramin__ermG	16		macrolide-lincosamide-streptogramin__ermG	16		macrolide-lincosamide-streptogramin__lnuB	16
macrolide-lincosamide-streptogramin__lsa	16		macrolide-lincosamide-streptogramin__lnuB	16		macrolide-lincosamide-streptogramin__lsa	16
macrolide-lincosamide-streptogramin__macB	16		macrolide-lincosamide-streptogramin__lsa	16		macrolide-lincosamide-streptogramin__mefA	16
macrolide-lincosamide-streptogramin__mefA	16		macrolide-lincosamide-streptogramin__macB	16		macrolide-lincosamide-streptogramin__mphB	16
macrolide-lincosamide-streptogramin__mphB	16		macrolide-lincosamide-streptogramin__mefA	16		macrolide-lincosamide-streptogramin__msrA	16
macrolide-lincosamide-streptogramin__msrA	16		macrolide-lincosamide-streptogramin__mphB	16		macrolide-lincosamide-streptogramin__vatB	16
macrolide-lincosamide-streptogramin__vatB	16		macrolide-lincosamide-streptogramin__msrA	16		macrolide-lincosamide-streptogramin__vatC	16
macrolide-lincosamide-streptogramin__vatC	16		macrolide-lincosamide-streptogramin__vatB	16		multidrug__acrB	16
multidrug__acrB	16		macrolide-lincosamide-streptogramin__vatC	16		multidrug__cmeB	16
multidrug__adeB	16		multidrug__acrB	16		multidrug__smeE	16
multidrug__cmeB	16		multidrug__adeB	16		tetracycline__tetO	16
multidrug__smeE	16		multidrug__cmeB	16		tetracycline__tetP	16
tetracycline__tetG	16		multidrug__emrB	16		tetracycline__tetracycline_resistance_protein	16
tetracycline__tetJ	16		multidrug__smeE	16		tetracycline__tetT	16
tetracycline__tetO	16		multidrug__smeF	16		tetracycline__tetV	16
tetracycline__tetP	16		tetracycline__tetG	16		tetracycline__tetW	16
tetracycline__tetracycline_resistance_protein	16		tetracycline__tetO	16		unclassified__transcriptional regulatory protein CpxR cpxR	16
tetracycline__tetT	16		tetracycline__tetP	16		unclassified__truncated putative response regulator ArlR	16
tetracycline__tetV	16		tetracycline__tetracycline_resistance_protein	16		vancomycin__vanB	16
tetracycline__tetW	16		tetracycline__tetT	16		vancomycin__vanC	16
unclassified__transcriptional regulatory protein CpxR cpxR	16		tetracycline__tetV	16		vancomycin__vanH	16
unclassified__truncated putative response regulator ArlR	16		tetracycline__tetW	16		aminoglycoside__aph(6)-I	15
vancomycin__vanB	16		unclassified__transcriptional regulatory protein CpxR cpxR	16		macrolide-lincosamide-streptogramin__ermA	15
vancomycin__vanC	16		unclassified__truncated putative response regulator ArlR	16		macrolide-lincosamide-streptogramin__ermB	15
vancomycin__vanH	16		vancomycin__vanB	16		multidrug__adeB	15
vancomycin__vanN	16		vancomycin__vanC	16		multidrug__emrB	15
vancomycin__vanR	15		vancomycin__vanH	16		multidrug__mepA	15
aminoglycoside__aac(6')-I	14		vancomycin__vanN	16		multidrug__smeF	15
aminoglycoside__aph(6)-I	14		vancomycin__vanR	16		vancomycin__vanN	15
aminoglycoside__bifunctional aminoglycoside N-acetyltransferase and aminoglycoside phosphotransferase	14		tetracycline__tetJ	15		vancomycin__vanR	15
beta-lactam__blaR1	14		aminoglycoside__aph(3''')-III	14		bacitracin__bcrC	14
macrolide-lincosamide-streptogramin__lnuB	14		macrolide-lincosamide-streptogramin__ermA	14		beta-lactam__FEZ-1	14
macrolide-lincosamide-streptogramin__vgaD	14		macrolide-lincosamide-streptogramin__ermB	14		macrolide-lincosamide-streptogramin__macB	14
multidrug__smeF	14		multidrug__mdtG	14		multidrug__mexA	14
vancomycin__vanW	14		vancomycin__vanW	14		tetracycline__tetG	14
multidrug__emrB	13		beta-lactam__class C beta-lactamase	13		aminoglycoside__aph(3''')-III	13
aminoglycoside__aad(6)	12		aminoglycoside__aad(6)	12		multidrug__mdtG	13
multidrug__ompR	12		aminoglycoside__aph(6)-I	12		multidrug__norA	13
bacitracin__bcrC	11		macrolide-lincosamide-streptogramin__vgaD	12		tetracycline__tet44	13
multidrug__mexF	11		tetracycline__tet44	12		tetracycline__tetC	13
unclassified__tmrB	11		tetracycline__tetH	12		vancomycin__vanW	13
multidrug__mexT	10		vancomycin__vanD	12		chloramphenicol__floR	12
tetracycline__tet44	10		bacitracin__bcrC	11		fosfomycin__fosB	12
vancomycin__vanD	10		tetracycline__tetC	11		macrolide-lincosamide-streptogramin__vgaD	12
beta-lactam__PBP-1A	9		chloramphenicol__floR	10		multidrug__TolC	12
chloramphenicol__floR	9		multidrug__ompR	10		tetracycline__tetJ	12
tetracycline__tet34	9		rifamycin__ADP-ribosylating transferase_arr	10		aminoglycoside__aad(6)	11
tetracycline__tet35	9		tetracycline__tet34	10		macrolide-lincosamide-streptogramin__macA	11
beta-lactam__class C beta-lactamase	8		tetracycline__tet35	10		multidrug__ompR	11
tetracycline__tetC	8		unclassified__tmrB	10		aminoglycoside__aph(3'')-I	10
fosfomycin__fosB	6		multidrug__mepA	9		aminoglycoside__streptomycin resistance protein	10
multidrug__mdtG	6		multidrug__mexF	9		beta-lactam__CfxA2	10
multidrug__mexW	6		multidrug__norA	9		multidrug__major_facilitator_superfamily_transporter	10
tetracycline__tetA	6		multidrug__major_facilitator_superfamily_transporter	8		beta-lactam__mecI	9
multidrug__major_facilitator_superfamily_transporter	5		beta-lactam__FEZ-1	7		tetracycline__tetH	9
multidrug__marR	5		multidrug__mexA	7		unclassified__tmrB	9
beta-lactam__FEZ-1	4		multidrug__mexW	7		aminoglycoside__ant(4')-Ia	8
multidrug__mepA	4		multidrug__TolC	7		vancomycin__vanD	8
multidrug__mexA	4		aminoglycoside__aac(6')-I	6		beta-lactam__class C beta-lactamase	7
multidrug__TolC	4		beta-lactam__CfxA2	6		multidrug__ceoB	7
tetracycline__tet36	4		beta-lactam__PBP-1A	6		multidrug__mexF	7
tetracycline__tet37	4		fosfomycin__fosB	6		multidrug__mexW	7
tetracycline__tetL	4		macrolide-lincosamide-streptogramin__erm(34)	6		tetracycline__tet34	7
tetracycline__tetM	4		multidrug__mexT	6		tetracycline__tet35	7
beta-lactam__CfxA2	3		tetracycline__tetX	6		unclassified__antibiotic resistance rRNA adenine methyltransferase	7
beta-lactam__class A beta-lactamase	3		aminoglycoside__aadK	5		aminoglycoside__aac(6')-I	6
beta-lactam__mecR1	3		aminoglycoside__bifunctional aminoglycoside N-acetyltransferase and aminoglycoside phosphotransferase	5		beta-lactam__PBP-1A	6
beta-lactam__PBP-2X	3		beta-lactam__class A beta-lactamase	5		tetracycline__tet36	6
macrolide-lincosamide-streptogramin__ermA	3		macrolide-lincosamide-streptogramin__mgtA	5		aminoglycoside__aadK	5
macrolide-lincosamide-streptogramin__ermB	3		multidrug__marR	5		beta-lactam__blaZ	5
macrolide-lincosamide-streptogramin__vgbA	3		multidrug__qacG	5		macrolide-lincosamide-streptogramin__lnuA	5
multidrug__ompF	3		aminoglycoside__streptomycin resistance protein	4		multidrug__adeJ	5
multidrug__qacG	3		beta-lactam__mecI	4		multidrug__marR	5
rifamycin__ADP-ribosylating transferase_arr	3		beta-lactam__mecR1	4		multidrug__mexT	5
tetracycline__tetX	3		macrolide-lincosamide-streptogramin__lnuA	4		tetracycline__tet37	5
aminoglycoside__aadK	2		macrolide-lincosamide-streptogramin__macA	4		vancomycin__vanZ	5
aminoglycoside__ant(4')-Ia	2		macrolide-lincosamide-streptogramin__vgbA	4		aminoglycoside__bifunctional aminoglycoside N-acetyltransferase and aminoglycoside phosphotransferase	4
beta-lactam__penA	2		tetracycline__tet36	4		beta-lactam__mecR1	4
fosmidomycin__rosA	2		tetracycline__tet37	4		macrolide-lincosamide-streptogramin__erm(34)	4
macrolide-lincosamide-streptogramin__erm(33)	2		unclassified__antibiotic resistance rRNA adenine methyltransferase	4		multidrug__bpeF	4
macrolide-lincosamide-streptogramin__lnuA	2		vancomycin__vanE	4		rifamycin__ADP-ribosylating transferase_arr	4
macrolide-lincosamide-streptogramin__mphC	2		beta-lactam__TEM-118	3		tetracycline__tetA	4
multidrug__EmrB-QacA family major facilitator transporter	2		multidrug__acrA	3		tetracycline__tetX	4
multidrug__smeB	2		multidrug__adeJ	3		vancomycin__vanE	4
multidrug__ykkD	2		multidrug__bpeF	3		beta-lactam__class A beta-lactamase	3
tetracycline__tet40	2		multidrug__EmrB-QacA family major facilitator transporter	3		macrolide-lincosamide-streptogramin__ermX	3
vancomycin__vanA	2		multidrug__mdtC	3		macrolide-lincosamide-streptogramin__mphA	3
vancomycin__vanG	2		multidrug__mexD	3		multidrug__multidrug_transporter	3
vancomycin__vanZ	2		multidrug__smeD	3		multidrug__qacG	3
beta-lactam__fmtC	1		polymyxin__arnA	3		unclassified__cAMP-regulatory protein	3
beta-lactam__mecI	1		unclassified__16S rRNA methylase	3		aminoglycoside__aad(9)	2
beta-lactam__metallo-beta-lactamase	1		vancomycin__vanZ	3		beta-lactam__penA	2
beta-lactam__OXA-250	1		beta-lactam__fmtC	2		beta-lactam__TEM-1	2
beta-lactam__ROB-1	1		beta-lactam__penA	2		macrolide-lincosamide-streptogramin__erm(33)	2
beta-lactam__TEM-117	1		macrolide-lincosamide-streptogramin__ermC	2		macrolide-lincosamide-streptogramin__ermC	2
beta-lactam__TEM-157	1		macrolide-lincosamide-streptogramin__ermF	2		macrolide-lincosamide-streptogramin__ermF	2
beta-lactam__TEM-195	1		macrolide-lincosamide-streptogramin__mphA	2		macrolide-lincosamide-streptogramin__vatA	2
beta-lactam__TEM-205	1		multidrug__ceoB	2		macrolide-lincosamide-streptogramin__vgbA	2
beta-lactam__TEM-91	1		multidrug__mexB	2		macrolide-lincosamide-streptogramin__vgbB	2
chloramphenicol__catD	1		sulfonamide__sul1	2		multidrug__acrA	2
chloramphenicol__chloramphenicol exporter	1		tetracycline__tet32	2		multidrug__amrB	2
macrolide-lincosamide-streptogramin__erm(34)	1		tetracycline__tetA	2		multidrug__mdtA	2
macrolide-lincosamide-streptogramin__vatE	1		vancomycin__vanA	2		multidrug__smeD	2
multidrug__ceoB	1		aminoglycoside__aac(3)-X	1		quinolone__norB	2
multidrug__mdfA	1		aminoglycoside__ant(2'')-I	1		tetracycline__tet40	2
multidrug__mdtB	1		aminoglycoside__ant(4')-IIa	1		aminoglycoside__streptothricin acetyltransferase	1
multidrug__mdtK	1		aminoglycoside__aph(3')-I	1		beta-lactam__mecA	1
multidrug__mexD	1		beta-lactam__blaI	1		beta-lactam__PBP-2X	1
multidrug__multidrug_transporter	1		beta-lactam__blaZ	1		beta-lactam__TEM-118	1
polymyxin__arnA	1		beta-lactam__CfxA3	1		beta-lactam__TEM-157	1
sulfonamide__sul1	1		beta-lactam__PBP-1B	1		beta-lactam__TEM-195	1
sulfonamide__sul2	1		beta-lactam__PBP-2X	1		beta-lactam__TEM-209	1
tetracenomycin_C__tcmA	1		beta-lactam__TEM-1	1		beta-lactam__TEM-89	1
tetracycline__tetH	1		beta-lactam__TEM-187	1		beta-lactam__TEM-91	1
tetracycline__tetQ	1		beta-lactam__TEM-195	1		bleomycin__bleomycin resistance protein	1
unclassified__16S rRNA methylase	1		beta-lactam__TEM-205	1		carbomycin__carA	1
unclassified__cAMP-regulatory protein	1		beta-lactam__TEM-89	1		macrolide-lincosamide-streptogramin__mgtA	1
vancomycin__vanX	1		carbomycin__carA	1		macrolide-lincosamide-streptogramin__mphC	1
			chloramphenicol__cat_chloramphenicol acetyltransferase	1		multidrug__acrF	1
			chloramphenicol__catB	1		multidrug__emrA	1
			fosmidomycin__rosA	1		multidrug__mdfA	1
			macrolide-lincosamide-streptogramin__erm(31)	1		multidrug__ompF	1
			macrolide-lincosamide-streptogramin__erm(33)	1		multidrug__oprC	1
			macrolide-lincosamide-streptogramin__ermT	1		multidrug__smeB	1
			macrolide-lincosamide-streptogramin__ermX	1		polymyxin__arnA	1
			macrolide-lincosamide-streptogramin__mphC	1		quinolone__qepA	1
			macrolide-lincosamide-streptogramin__vatE	1		sulfonamide__sul1	1
			macrolide-lincosamide-streptogramin__vatG	1		tetracycline__tet32	1
			macrolide-lincosamide-streptogramin__vgbB	1		vancomycin__vanA	1
			multidrug__amrB	1
			multidrug__emrE	1
			multidrug__mdfA	1
			multidrug__mdtA	1
			multidrug__mdtF	1
			multidrug__multidrug_ABC_transporter	1
			multidrug__ompF	1
			multidrug__smeB	1
			quinolone__norB	1
			rifamycin__rifampin monooxygenase	1
			tetracycline__tetL	1
			tetracycline__tetM	1
			tetracycline__tetS	1
			unclassified__thiostrepton resistance methylase tsnR	1
			vancomycin__vanS	1
			vancomycin__vanT	1
			vancomycin__vanY	1

## Sheet: Table S10
Table S9. The plasmid-associated antimicrobial resistance genes identified in the rumen microbiota of three breeds of beef steers
ARG	KC		AN			CH
	identified in number of samples			identified in number of samples			identified in number of samples
aminoglycoside__aadA	16		aminoglycoside__aadA	16		aminoglycoside__aadA	16
aminoglycoside__aadE	16		aminoglycoside__aadE	16		aminoglycoside__aadE	16
aminoglycoside__ant(9)-I	16		aminoglycoside__ant(9)-I	16		aminoglycoside__ant(9)-I	16
aminoglycoside__aph(3''')-III	16		aminoglycoside__aph(3'')-I	16		macrolide-lincosamide-streptogramin__ermB	16
aminoglycoside__aph(3'')-I	16		macrolide-lincosamide-streptogramin__ermB	16		macrolide-lincosamide-streptogramin__ermG	16
macrolide-lincosamide-streptogramin__ermB	16		macrolide-lincosamide-streptogramin__ermG	16		macrolide-lincosamide-streptogramin__vatB	16
macrolide-lincosamide-streptogramin__ermG	16		macrolide-lincosamide-streptogramin__lsa	16		multidrug__multidrug_ABC_transporter	16
macrolide-lincosamide-streptogramin__vatB	16		macrolide-lincosamide-streptogramin__macB	16		tetracycline__tet32	16
multidrug__multidrug_ABC_transporter	16		macrolide-lincosamide-streptogramin__vatB	16		tetracycline__tet44	16
tetracycline__tet32	16		multidrug__multidrug_ABC_transporter	16		tetracycline__tetM	16
tetracycline__tet44	16		tetracycline__tet32	16		tetracycline__tetO	16
tetracycline__tetM	16		tetracycline__tet44	16		tetracycline__tetracycline_resistance_protein	16
tetracycline__tetO	16		tetracycline__tetM	16		tetracycline__tetW	16
tetracycline__tetracycline_resistance_protein	16		tetracycline__tetO	16		vancomycin__vanR	16
tetracycline__tetW	16		tetracycline__tetracycline_resistance_protein	16		vancomycin__vanS	15
vancomycin__vanR	16		tetracycline__tetW	16		aminoglycoside__aph(6)-I	14
macrolide-lincosamide-streptogramin__macB	15		vancomycin__vanR	16		macrolide-lincosamide-streptogramin__lnuA	14
vancomycin__vanS	15		vancomycin__vanS	16		macrolide-lincosamide-streptogramin__lsa	14
aminoglycoside__aph(6)-I	14		macrolide-lincosamide-streptogramin__lnuA	15		macrolide-lincosamide-streptogramin__macB	14
macrolide-lincosamide-streptogramin__lsa	14		aminoglycoside__aph(3''')-III	14		vancomycin__vanX	14
sulfonamide__sul2	14		sulfonamide__sul2	14		aminoglycoside__aph(3''')-III	13
aminoglycoside__bifunctional aminoglycoside N-acetyltransferase and aminoglycoside phosphotransferase	13		multidrug__acrB	13		multidrug__acrB	13
macrolide-lincosamide-streptogramin__lnuA	12		aminoglycoside__aph(6)-I	12		vancomycin__vanA	13
multidrug__acrB	10		sulfonamide__sul1	11		vancomycin__vanH	13
tetracycline__tetL	10		vancomycin__vanH	11		bacitracin__bcrA	12
tetracycline__tetQ	10		multidrug__multidrug_transporter	10		sulfonamide__sul2	12
macrolide-lincosamide-streptogramin__vatE	9		vancomycin__vanA	10		macrolide-lincosamide-streptogramin__ermC	11
multidrug__multidrug_transporter	9		vancomycin__vanX	10		aminoglycoside__aph(3'')-I	10
aminoglycoside__aad(6)	8		aminoglycoside__aad(6)	9		aminoglycoside__streptomycin resistance protein	10
beta-lactam__metallo-beta-lactamase	8		tetracycline__tetQ	8		fosfomycin__fosB	10
multidrug__mexB	8		fosfomycin__fosB	7		multidrug__multidrug_transporter	10
multidrug__mdtC	7		tetracycline__tetL	7		tetracycline__tetQ	10
chloramphenicol__cat_chloramphenicol acetyltransferase	6		bacitracin__bcrA	6		sulfonamide__sul1	8
multidrug__mdtB	6		beta-lactam__metallo-beta-lactamase	6		aminoglycoside__aad(6)	7
bacitracin__bcrA	4		multidrug__mdtB	6		multidrug__mexB	7
multidrug__mdtF	4		multidrug__mexB	6		tetracycline__tetL	7
multidrug__amrB	3		vancomycin__vanE	6		beta-lactam__metallo-beta-lactamase	6
vancomycin__vanX	3		chloramphenicol__cat_chloramphenicol acetyltransferase	5		chloramphenicol__cat_chloramphenicol acetyltransferase	5
macrolide-lincosamide-streptogramin__lnuB	2		chloramphenicol__floR	5		macrolide-lincosamide-streptogramin__vatE	4
multidrug__mexF	2		macrolide-lincosamide-streptogramin__ermT	5		multidrug__adeJ	4
tetracycline__tetS	2		macrolide-lincosamide-streptogramin__vatE	5		multidrug__mdtB	4
aminoglycoside__aadK	1		aminoglycoside__bifunctional aminoglycoside N-acetyltransferase and aminoglycoside phosphotransferase	4		multidrug__mdtF	4
beta-lactam__class A beta-lactamase	1		macrolide-lincosamide-streptogramin__ermC	4		rifamycin__rifampin monooxygenase	4
beta-lactam__class C beta-lactamase	1		multidrug__mdtC	4		tetracycline__tetA	4
beta-lactam__ROB-1	1		multidrug__emrA	3		vancomycin__vanE	4
beta-lactam__TEM-117	1		multidrug__mdtF	3		chloramphenicol__floR	3
beta-lactam__TEM-157	1		tetracycline__tetC	3		multidrug__mdtC	3
chloramphenicol__chloramphenicol exporter	1		aminoglycoside__streptomycin resistance protein	2		tetracycline__tetS	3
chloramphenicol__floR	1		beta-lactam__TEM-1	2		aminoglycoside__bifunctional aminoglycoside N-acetyltransferase and aminoglycoside phosphotransferase	2
fosfomycin__fosB	1		macrolide-lincosamide-streptogramin__ermX	2		chloramphenicol__chloramphenicol exporter	2
multidrug__acrF	1		multidrug__amrB	2		multidrug__amrB	2
multidrug__adeJ	1		tetracycline__tetA	2		multidrug__oprC	2
multidrug__bpeF	1		tetracycline__tetG	2		quinolone__qepA	2
multidrug__smeB	1		aminoglycoside__aadK	1		tetracycline__tetG	2
multidrug__smeF	1		aminoglycoside__ant(2'')-I	1		aminoglycoside__aad(9)	1
quinolone__qepA	1		beta-lactam__blaZ	1		aminoglycoside__aadK	1
rifamycin__rifampin monooxygenase	1		beta-lactam__class C beta-lactamase	1		beta-lactam__TEM-117	1
sulfonamide__sul1	1		beta-lactam__TEM-187	1		beta-lactam__TEM-205	1
tetracycline__tetA	1		beta-lactam__TEM-205	1		beta-lactam__TEM-89	1
tetracycline__tetC	1		bleomycin__bleomycin resistance protein	1		macrolide-lincosamide-streptogramin__erm(33)	1
unclassified__transcriptional regulatory protein CpxR cpxR	1		fosmidomycin__rosA	1		macrolide-lincosamide-streptogramin__ermX	1
vancomycin__vanG	1		macrolide-lincosamide-streptogramin__erm(31)	1		multidrug__ceoB	1
vancomycin__vanH	1		macrolide-lincosamide-streptogramin__lnuB	1		multidrug__qacG	1
vancomycin__vanY	1		macrolide-lincosamide-streptogramin__mphA	1		multidrug__smeB	1
			multidrug__adeJ	1		multidrug__smeE	1
			multidrug__mexF	1		tetracycline__tetP	1
			multidrug__ompR	1		vancomycin__vanY	1
			multidrug__oprC	1
			multidrug__smeB	1
			multidrug__smeE	1
			rifamycin__rifampin monooxygenase	1
			tetracycline__tetS	1
			unclassified__transcriptional regulatory protein CpxR cpxR	1
			vancomycin__vanY	1

[truncated: 4 more sheets: Table S11, Table S12, Table S13, Table S14]
