# Supplementary material for: Expressions of resistome is linked to the key functions and stability of active rumen microbiome
Source: Anim Microbiome. 2022 Jun 4;4:38. doi: 10.1186/s42523-022-00189-6 (PMC9167530; doi:10.1186/s42523-022-00189-6)
Supplement: Supplementary file 3 — Additional file 3: Table S15. The primers used for PCR analysis of tetW, tetQ, and mefA genes. [file 42523_2022_189_MOESM3_ESM.xlsx]

## Sheet: Table S15
Table S15. The primers of three ARG genes
Gene name	Primer name	Sequenc (5'-3')	Product size	Anneling temperature (°C)	Reference
tetQ	tetQ-F	AGAATCTGCTGTTTGCCAGTG	169	55	Aminov et al. (2001)
	tetQ-R	CGGAGTGTCAATGATATTGCA
tetW	tetW-F	GAGAGCCTGCTATATGCCAGC	168	60	Aminov et al. (2001)
	tetW-R	GGGCGTATCCACAATGTTAAC
mefA	mefA-F	CTGTATGGAGCTACCTGTCTGG	294	52	Ubukata et al. (2003)
	mefA-R	CCCAGCTTAGGTATACGTAC
References
Aminov RI, Garrigues-Jeanjean N, Mackie RI. Molecular ecology of tetracycline resistance: development and validation of primers for detection of tetracycline resistance genes encoding ribosomal protection proteins. Appl Environ Microb. 2001;67:22–32.
Ubukata K, Iwata S, Sunakawa K. In vitro activity of new ketolide, telithromycin, and eight other macrolide antibiotics against Streptococcus pneumoniae having mefA and ermB genes that mediate macrolide resistance. J Infect Chemother. 2003;9:221–226.
